# Supplementary material for: Assembling the Community-Scale Discoverable Human Proteome
Source: Cell Syst. Author manuscript; Available in PMC 2019 Oct 24. (PMC6279426; doi:10.1016/j.cels.2018.08.004)
Supplement: 2 [file NIHMS1504990-supplement-2.xlsx]

## Sheet: All Datasets in MassIVE-KB
Table Header Description	accession	MassIVE dataset Accession
	title	MassIVE dataset title
accession	title
MSV000079526	PRIDE PXD000865 - Mass spectrometry based draft of the human proteome
MSV000079514	PRIDE PXD000561 - A draft map of the human proteome
MSV000080004	PRIDE PXD003903 - HipSci project pilot submission for 18 IPS cell lines
MSV000080014	PRIDE PXD003754 - Global Membrane Protein Interactome Analysis using In vivo Crosslinking and MS-based Protein Correlation Profiling
MSV000079830	PRIDE PXD000815 - Breast cancer tumors
MSV000080276	PRIDE PXD002845 - Deep quantitative proteomics underlies extensive metabolic reprogramming and cancer-like changes of ectopic endometriotic stromal cells
MSV000079562	PRIDE PXD001874 - Human Hepatocyte Proteome
MSV000080275	PRIDE PXD001977 - Alterations in the sputum proteome and transcriptome in smokers and early-stage COPD patients
MSV000080198	PRIDE PXD004089 - Comprehensive characterization of Minichromosome Maintenance Complex (MCM) protein interactions using affinity and proximity purifications coupled to mass spectrometry.
MSV000080274	PRIDE PXD002389 - IPG Strip-Based Peptide Fractionation for Shotgun Proteomics
MSV000080517	PRIDE PXD004894 - Direct identification of clinically relevant neoepitopes presented on native human melanoma tissue by mass spectrometry
MSV000080282	PRIDE PXD001724 - A Protein Deep Sequencing Evaluation of Metastatic Melanoma Tissues, fractionated approach
MSV000079399	Assembly dynamics and stoichiometry of the apoptosis signal-regulating kinase signalosome in response to electrophile stress
MSV000080269	PRIDE PXD002645 - Proteomic profiling of ubiquitylated proteins in urinary exosomes
MSV000079960	PRIDE PXD003534 - Adjuvant Secretomes
MSV000080069	PRIDE PXD003430 - The proteome of localized prostate cancer, part 1
MSV000080070	PRIDE PXD003515 - The proteome of localized prostate cancer, part 3
MSV000079550	PRIDE PXD000782 - A quantitative proteomics tool to identify DNA-protein interactions in primary cells or blood
MSV000080281	PRIDE PXD001200 - Hela-S3 ATPome
MSV000079014	Lenalidomide induces ubiquitination and degradation of casein kinase 1A1 in del(5q) MDS
MSV000079539	PRIDE PXD000394 - Mass spectrometry of HLA-I peptidomes reveals strong effects of protein abundance and turnover on antigen presentation
MSV000078831	BDNF BONLAC in HEK cells
MSV000080063	PRIDE PXD004315 - Comprehensive proteomic analysis of human erythropoiesis - experiment 3 over 4
MSV000080265	PRIDE PXD003664 - Serial interactome capture of the human cell nucleus
MSV000080267	PRIDE PXD002854 - Plasma proteome profiling to assess human health and disease
MSV000080280	PRIDE PXD001725 - A Protein Deep Sequencing Evaluation of Metastatic Melanoma Tissues, unfractionated approach
MSV000080066	PRIDE PXD003452 - The proteome of localized prostate cancer, part 2
MSV000080226	PRIDE PXD003409 - Contribution of primary human fibroblasts and endothelial cells to the hallmarks of inflammation as determined by proteome profiling - nuclear proteins of inflammatory stimulated endothelial cells
MSV000080088	PRIDE PXD003406 - Contribution of primary human fibroblasts and endothelial cells to the hallmarks of inflammation as determined by proteome profiling - cytoplasmic proteins of untreated endothelial cells
MSV000080087	PRIDE PXD003407 - Contribution of primary human fibroblasts and endothelial cells to the hallmarks of inflammation as determined by proteome profiling - cytoplasmic proteins of inflammatory stimulated endothelial cells
MSV000080225	PRIDE PXD003408 - Contribution of primary human fibroblasts and endothelial cells to the hallmarks of inflammation as determined by proteome profiling - nuclear proteins of untreated endothelial cells
MSV000080060	PRIDE PXD004313 - Comprehensive proteomic analysis of human erythropoiesis - experiment1
MSV000079097	Refined preparation and use of K-GG antibody enables routine quantification of ubiquitination sites
MSV000080068	PRIDE PXD004132 - The proteome of localized prostate cancer, part 4
MSV000080059	PRIDE PXD004316 - Comprehensive proteomic analysis of human erythropoiesis - experiment 4 over 4
MSV000080067	PRIDE PXD003615 - The proteome of localized prostate cancer, part 5
MSV000080268	PRIDE PXD001487 - Human AML secretome and exosomes and correlation with Anti-Apoptotic Index, part 3
MSV000080062	PRIDE PXD002555 - Extracellular Matrix Analysis of Human Varicose Veins
MSV000079904	Proteome analyses of two ovarian clear cell carcinoma cell lines with or without ARID1A manipulation
MSV000080065	PRIDE PXD003636 - The proteome of localized prostate cancer, part 6
MSV000079943	PRIDE PXD001415 - Comprehensive Assessment of Proteins Regulated by Dexamethasone Reveals Novel Effects in Primary Human Peripheral Blood Mononuclear Cells - nuclear proteins of untreated cells
MSV000079942	PRIDE PXD001418 - Comprehensive Assessment of Proteins Regulated by Dexamethasone Reveals Novel Effects in Primary Human Peripheral Blood Mononuclear Cells - nuclear proteins of inflammatory stimulated cells
MSV000080368	Proteomic analysis of pemphigus autoantibodies indicates a much larger, more diverse, and dynamic repertoire than determined by B-cell genetics
MSV000079944	PRIDE PXD001419 - Comprehensive Assessment of Proteins Regulated by Dexamethasone Reveals Novel Effects in Primary Human Peripheral Blood Mononuclear Cells - cytoplasmic proteins of inflammatory stimulated cells
MSV000079969	PRIDE PXD001421 - Comprehensive Assessment of Proteins Regulated by Dexamethasone Reveals Novel Effects in Primary Human Peripheral Blood Mononuclear Cells - nuclear proteins of dexamethasone-treated inflammatory stimulated cells
MSV000079644	Kinase peptide discovery in MIB enriched samples using 2m monolithic silica-C18 column
MSV000079971	PRIDE PXD001416 - Comprehensive Assessment of Proteins Regulated by Dexamethasone Reveals Novel Effects in Primary Human Peripheral Blood Mononuclear Cells - Cytoplasmic Proteins of Untreated Cells
MSV000080263	PRIDE PXD003595 - Characterization of the human urinary proteome and peptidome
MSV000079970	PRIDE PXD001422 - Comprehensive Assessment of Proteins Regulated by Dexamethasone Reveals Novel Effects in Primary Human Peripheral Blood Mononuclear Cells - cytoplasmic proteins of dexamethasone-treated inflammatory stimulated cells
MSV000078777	Yang: Site-specific mapping and quantification of protein S-sulfenylation in cells
MSV000080085	PRIDE PXD003412 - Contribution of primary human fibroblasts and endothelial cells to the hallmarks of inflammation as determined by proteome profiling - cytoplasmic proteins of untreated fibroblasts
MSV000080077	PRIDE PXD003415 - Contribution of primary human fibroblasts and endothelial cells to the hallmarks of inflammation as determined by proteome profiling - nuclear proteins of inflammatory stimulated fibroblasts
MSV000080076	PRIDE PXD003413 - Contribution of primary human fibroblasts and endothelial cells to the hallmarks of inflammation as determined by proteome profiling - cytoplasmic proteins of inflammatory stimulated fibroblasts
MSV000080075	PRIDE PXD003414 - Contribution of primary human fibroblasts and endothelial cells to the hallmarks of inflammation as determined by proteome profiling - nuclear proteins of untreated fibroblasts
MSV000079947	PRIDE PXD001326 - Proteome profiling of breast cancer biopsies reveals a wound healing signature of cancer-associated fibroblasts - bulk tumor tissue
MSV000080264	PRIDE PXD003298 - Proteomic Analysis of Urinary Extracellular Vesicles
MSV000080278	PRIDE PXD000695 - In-depth proteomic analyses of ovarian cancer cell line exosomes reveals differential enrichment of functional categories compared to the NCI 60 proteome.
MSV000079950	PRIDE PXD001325 - Proteome profiling of breast cancer biopsies reveals a wound healing signature of cancer-associated fibroblasts - tumor-distant tissue sections
MSV000080056	PRIDE PXD004159 - The proteome of localized prostate cancer, part 7
MSV000079953	PRIDE PXD001324 - Proteome profiling of breast cancer biopsies reveals a wound healing signature of cancer-associated fibroblasts - tumor-near tissue sections
MSV000080277	PRIDE PXD000608 - Proteomics of cerebrospinal fluid microvesicles
MSV000080262	PRIDE PXD004198 - Proteomic analysis of extracellular vesicles derived from Merkel cell carcinoma cell lines
MSV000079528	Identification of CDK1 substrates in mitosis by quantitative phosphoproteomics
MSV000079958	PRIDE PXD001327 - Proteome profiling of breast cancer biopsies reveals a wound healing signature of cancer-associated fibroblasts - ZR-75-1 breast cancer cells
MSV000079913	Advancing top-down analysis of the human proteome using a benchtop quadrupole-Orbitrap mass spectrometer
MSV000080064	PRIDE PXD001359 - Direct evidence of milk consumption from ancient human dental calculus, northern southwest Asia
MSV000080266	PRIDE PXD003478 - Human AML secretome and exosomes and correlation with Anti-Apoptotic Index, part 4
MSV000078911	Proteotranscriptomic profiling of 231-BR breast cancer cells
MSV000080270	PRIDE PXD001565 - Evaluation of phospho-tyrosine antibodies for label-free phosphoproteomics
MSV000079774	The Null-Test for Peptide Identification Algorithm in Shotgun Proteomics
MSV000078985	Q-Exactive HCD data for FFPE colon tissues (five replicate RPLC experiments)
MSV000080048	PRIDE PXD003417 - Contribution of primary human fibroblasts and endothelial cells to the hallmarks of inflammation as determined by proteome profiling - secreted proteins of inflammatory stimulated fibroblasts
MSV000080049	PRIDE PXD003416 - Contribution of primary human fibroblasts and endothelial cells to the hallmarks of inflammation as determined by proteome profiling - secreted proteins of untreated fibroblasts
MSV000080054	PRIDE PXD003411 - Contribution of primary human fibroblasts and endothelial cells to the hallmarks of inflammation as determined by proteome profiling - secreted proteins of inflammatory stimulated endothelial cells
MSV000080053	PRIDE PXD003410 - Contribution of primary human fibroblasts and endothelial cells to the hallmarks of inflammation as determined by proteome profiling - secreted proteins of untreated endothelial cells
MSV000080228	HLA-DP(84Gly) constitutively presents endogenous peptides generated by the class I antigen processing pathway
MSV000079982	PRIDE PXD002211 - Quantification of cytokines secreted by primary human cells using MRM: evaluation of analytical parameters ?? shotgun secretome data of inflammatory stimulated HUVECs
MSV000079983	PRIDE PXD002212 - Quantification of cytokines secreted by primary human cells using MRM: evaluation of analytical parameters ?? shotgun secretome data of untreated HUVECs
MSV000079988	PRIDE PXD001417 - Comprehensive Assessment of Proteins Regulated by Dexamethasone Reveals Novel Effects in Primary Human Peripheral Blood Mononuclear Cells - secreted proteins of untreated cells
MSV000079987	PRIDE PXD001423 - Comprehensive Assessment of Proteins Regulated by Dexamethasone Reveals Novel Effects in Primary Human Peripheral Blood Mononuclear Cells - secreted proteins of dexamethasone-treated inflammatory stimulated cells
MSV000079986	PRIDE PXD001420 - Comprehensive Assessment of Proteins Regulated by Dexamethasone Reveals Novel Effects in Primary Human Peripheral Blood Mononuclear Cells - secreted proteins of inflammatory stimulated cells
MSV000080224	PRIDE PXD003132 - Citrullination of latency-associated peptide of TGF beta1
MSV000080685	PRIDE PXD004682 - Comparison of Lung Cancer Proteome Profiles 1: Label Free Quantification
MSV000080803	PRIDE PXD002460 - Context-dependent regulatory mechanisms control site-specific information processing within the MEK/ERK module
MSV000080776	PRIDE PXD002286 - Phospo-proteomic profiling of Castration Resistant Prostate Cancer
MSV000080689	PRIDE PXD000674 - PeptideShaker
MSV000080810	PRIDE PXD004435 - Transcription factor-SNP interactome for colorectal cancer risk loci
MSV000080813	PRIDE PXD002052 - Machine Learning Based Classification of Diffuse Large B-cell Lymphoma Patients by their Protein Expression Profiles
MSV000080757	PRIDE PXD002619 - Proteomic maps of breast cancer subtypes
MSV000080596	PRIDE PXD004242 - Plasma Proteome Profiling Reveals the Effects of Weight Loss on the Apolipoprotein Family and Systemic Inflammation Status
MSV000080700	PRIDE PXD000901 - Phospho-networks in Ovarian Cancer Cell Lines
MSV000080701	PRIDE PXD000612 - Ultra-deep human phosphoproteome reveals different regulatory nature of Tyr and Ser/Thr-based signaling
MSV000080620	PRIDE PXD002137 - Proteome Landscapes of the Human Colorectal Mucosa, and its Adenoma and Cancer
MSV000080815	PRIDE PXD004655 - SILAC-Tp (12 importins)
MSV000080816	PRIDE PXD003239 - Global Subcellular Characterization of Protein Degradation Using Quantitative Proteomics
MSV000080814	PRIDE PXD003668 - Integrative proteomic profiling of ovarian cancer cell lines reveals precursor-cell associated proteins and functional status
MSV000080812	PRIDE PXD004927 - Site-specific mapping of the human SUMO proteome reveals co-modification with phosphorylation (part 1)
MSV000080829	PRIDE PXD004163 - Proteomics of U1810 cells upon treatment with microRNAs with an AAGUGC seed motif.
MSV000080873	PRIDE PXD002425 - An impaired respiratory electron chain triggers down-regulation of the energy metabolism and de-ubiquitination of solute carrier amino acid transporters
MSV000080825	PRIDE PXD002612 - LC7 Proteomic Analysis of Matched Control and NSCLC Lung Adenocarcinoma Tissue.
MSV000080833	PRIDE PXD001608 - Human colon biopsies (healthy and Ulcerative Colitis) LC-MS/MS
MSV000080827	PRIDE PXD001856 - Comprehensive transcriptomic and proteomic characterization of human mesenchymal stem cells reveals source specific cellular markers
MSV000080865	PRIDE PXD001203 - The Q Exactive HF, a Benchtop Mass Spectrometer with a Pre-filter, High Performance Quadrupole and an Ultra-High Field Orbitrap Analyzer
MSV000080828	PRIDE PXD003622 - Enhanced snoMEN vectors facilitate establishment of GFPHIF-1? protein replacement human cell lines
MSV000080868	PRIDE PXD003523 - Multi-layered proteomics of EGFR signaling
MSV000080843	PRIDE PXD003790 - HLA peptides (LC-MSMS) induced by Decitabine in Glioblastoma cell lines
MSV000080826	PRIDE PXD003947 - Quest for missing proteins in the human spermatozoa: an update
MSV000080831	PRIDE PXD004915 - RPE-1 and RPE-1 trisomic AHA p-c and steady state data
MSV000080867	PRIDE PXD005814 - Systematic Analysis of Cell-Type Differences in the Epithelial Secretome Reveals Insights Into Pathogenesis Of RSV-Induced Lower Respiratory Tract Infections
MSV000080836	PRIDE PXD003700 - Human Arginine Methylome
MSV000080874	PRIDE PXD002549 - MStern Blot - Urinary Biomarker Study
MSV000080688	PRIDE PXD001225 - Novel surface functionalized superparamagnetic nanoparticles with engineered cellular uptake as a means for intracellular omics
MSV000080839	PRIDE PXD004981 - Lapatinib action and resistance in breast cancer
MSV000080866	PRIDE PXD001582 - Study of reversible oxidation of thiol proteins after hexyl aminolevulinate mediated photodynamic therapy
MSV000080864	PRIDE PXD003708 - Phosphoproteome of a patient-matched cell line model of colon cancer metastasis
MSV000080846	PRIDE PXD004710 - Online non-contiguous fractionating and concatenating device coupled to two dimensional reverse phase/reverse phase liquid chromatography system for efficient and comprehensive proteomic analyses
MSV000080856	PRIDE PXD002650 - Endothelial cell proteomic response to Rickettsia conorii infection
MSV000080834	PRIDE PXD001115 - Proteomics of NGF-TrkA signaling dynamics in neuroblastoma cells
MSV000080832	PRIDE PXD001731 - Large-Scale Targeted Proteomics Using Internal Standard Triggered-Parallel Reaction Monitoring
MSV000079841	PRIDE PXD001468 - A mass-tolerant database search identifies a large proportion of unassigned spectra in shotgun proteomics as modified peptides
MSV000080861	PRIDE PXD003082 - A proteome analysis by LC-MS/MS of human colon mucosal biopsies from gastrointestinal healthy rheumatoid arthritis patients
MSV000080835	PRIDE PXD001194 - PROMIS-Quan: a novel proteomic method for plasma biomarker quantification
MSV000080852	PRIDE PXD004995 - Sites of aspirin-mediated lysine acetylation in HeLa cells, part 2
MSV000080845	PRIDE PXD000705 - Extending proteome coverage through an on-line 2D SCX-RP ultra-high pressure system
MSV000080869	PRIDE PXD005296 - Site-specific mapping of the human SUMO proteome reveals co-modification with phosphorylation (part 2)
MSV000080854	PRIDE PXD003811 - SILAC-Based Proteomics of Primary Human Kidney Cells treated with Sex Hormones.
MSV000080838	PRIDE PXD002623 - Comparative shotgun proteomics of aqueous humor for cataract, glaucoma and pseudoexfoliation eye disorders.
MSV000080862	PRIDE PXD003028 - Ultra-deep and quantitative saliva proteome reveals dynamics of the oral microbiome
MSV000080841	PRIDE PXD001610 - Proteomic Analysis of the Response to Cell Cycle Arrests in Human Myeloid Leukemia Cells
MSV000080860	PRIDE PXD003902 - VEGF orchestration of the p130Cas Interactome
MSV000080851	PRIDE PXD001736 - System-wide analysis of SUMOylation dynamics in response to replication stress reveals novel SUMO target proteins and acceptor lysines relevant for genome stability
MSV000080848	PRIDE PXD002214 - Quantitative Proteome Analysis Reveals Increased Content of Basement Membrane Proteins in Arteries from Patients with Type 2 Diabetes and Lower Levels among Metformin Users
MSV000080842	PRIDE PXD003627 - SPATA2 links CYLD to the TNF-a receptor signaling complex and modulates the receptor signaling outcomes
MSV000080844	PRIDE PXD004816 - Protein abundance of AKT and ERK pathway components governs cell-type-specific regulation of proliferation
MSV000080849	PRIDE PXD004977 - Enabling phenotypic drug discovery for neurological mitochondrial DNA disorders with patient-derived neural progenitor cells
MSV000080858	PRIDE PXD003550 - Proteome analysis of adipose-derived stem cells cultured under clinically relevant conditions in a wound healing perspective
MSV000080857	PRIDE PXD002977 - Human HDL 2D-LC-MS/MS
MSV000080863	PRIDE PXD002029 - Comparative proteome stability analysis of snap frozen, RNAlater preserved, and formalin-fixed paraffin-embedded human colon mucosal biopsies
MSV000080255	PRIDE PXD000529 - CHPP chr 1,8,20 proteome dataset using the HCC cell lines of MHCC97H and HCCLM3, instrument is Q Exactive, part 1 of 3
MSV000080859	PRIDE PXD001205 - Different Binding Motifs of the Celiac Disease Associated HLA Molecules DQ2.5, DQ2.2 and DQ7.5 Revealed by Relative Quantitative Proteomics of Endogenous Peptide Repertoires
MSV000080760	PRIDE PXD001847 - Global Analysis of Protein Folding Thermodynamics for Disease State Characterization, MCF7 vs MCF10A
MSV000080774	PRIDE PXD001333 - Anion-Exchange Chromatography of Tryptic and Phosphopeptides: WAX vs. SAX and AEX vs. ERLIC
MSV000080762	PRIDE PXD002172 - miR-625-3p regulates oxaliplatin resistance by targeting MAP2K6-p38 signaling in human colorectal adenocarcinoma cells
MSV000080763	PRIDE PXD004319 - Metaproteomic profiling of saliva in subjects with periodontitis, dental caries and orally healthy controls
MSV000080769	PRIDE PXD005083 - Proteomic and bioinformatic characterization of proteins secreted conventionally and unconventionally from human primary macrophages upon LPS transfection
MSV000080765	PRIDE PXD001360 - Direct evidence of milk consumption from ancient human dental calculus, central Europe
MSV000080761	PRIDE PXD001848 - Global Analysis of Protein Folding Thermodynamics for Disease State Characterization, MCF7 vs MDAMB231
MSV000080773	PRIDE PXD002839 - Nuclear phosphoproteomics analysis of resting and IL-2-stimulated T lymphocytes
MSV000080775	PRIDE PXD001374 - Label-free quantitative phosphoproteomics with novel pairwise abundance normalization reveals synergistic RAS and CIP2A signaling
MSV000080766	PRIDE PXD001085 - PHD3 and FIH substrates cluster in distinct signalling pathways
MSV000080771	PRIDE PXD002802 - Uncovering hidden layers of cell cycle regulation through integrative multi-omic analysis
MSV000080772	PRIDE PXD003514 - SILAC-based quantitative Nox4-Co-immunoprecipitation
MSV000080764	PRIDE PXD004668 - Interactome of Nematostella GW182 in HEK293 cells
MSV000080254	PRIDE PXD000533 - CHPP chr 1,8,20 proteome dataset using the HCC cell lines of Hep3B and MHCC97H, instrument is Q Exactive, part 2 of 3
MSV000080767	PRIDE PXD001129 - Dissection of IL-2 and IL-15 signaling pathways
MSV000079525	PRIDE PXD000788 - Human EGFR AP-MS project
MSV000080770	PRIDE PXD005210 - Large-Scale Analysis of Breast Cancer-Related Conformational Changes in Proteins using Limited Proteolysis
MSV000080790	PRIDE PXD000685 - Virotrap: Abducting Protein Complexes from Mammalian Cells
MSV000080780	PRIDE PXD000934 - A COFRADIC protocol to study protein ubiquitination
MSV000080781	PRIDE PXD004181 - HSP90 promotes Burkitt lymphoma cell survival by maintaining tonic B cell receptor signaling
MSV000080779	PRIDE PXD002678 - Gluten-specific antibodies of celiac disease gut plasma cells recognize long proteolytic fragments that typically harbor T-cell epitopes
MSV000080789	PRIDE PXD001533 - Integrative analysis of genomics and proteomics data on clinical breast cancer tissue specimens extracted with acid guanidinium thiocyanate-phenol-chloroform
MSV000080799	PRIDE PXD002107 - Glycoproteomic Analyses of Prostate Cancer Cells
MSV000080778	PRIDE PXD003530 - Sites of aspirin-mediated lysine acetylation in HeLa cells
MSV000080782	PRIDE PXD002601 - HYPE mediated AMPylation profiling in human lysates
MSV000080783	PRIDE PXD003186 - N-Myristoyltransferase inhibition in HeLa
MSV000080787	PRIDE PXD002686 - Short Term Immune Response to IL6 inhibition (Tocilizumab)
MSV000080786	PRIDE PXD001654 - Identification of a biomarker in cerebrospinal fluid for neuronopathic forms of Gaucher disease
MSV000080788	PRIDE PXD001550 - Human CRC cell line baseline phosphoproteomics
MSV000080792	PRIDE PXD004273 - LFQ comparison of total cell lysate, lysosomal and plasma membrane fraction of WT and NPC1 KO cells
MSV000080791	PRIDE PXD003813 - Human HeLa cell lince SILAC
MSV000080793	PRIDE PXD001061 - Uncovering Global SUMOylation Signaling Networks in a Site-Specific Manner
MSV000080801	PRIDE PXD003940 - Phosphatase POPX2 exhibits dual regulatory functions in cancer metastasis
MSV000080795	PRIDE PXD002135 - ATR inhibition rewires cellular signaling networks in response to pathologic replication stress
MSV000080794	PRIDE PXD001339 - Huh-7 exosomes and HBV
MSV000080796	PRIDE PXD002620 - Human Ureter project
MSV000080797	PRIDE PXD000397 - MDA-MB-231 Breast Cancer Bone Tropic vs Parental Hypoxic Secretome Analysis
MSV000080798	PRIDE PXD003095 - Identification of the novel function of adipocyte plasma membrane associated protein (APMAP) in gestational diabetes mellitus by proteomic analysis of omental adipose tissues
MSV000080802	PRIDE PXD002657 - Characterization of various cell lines from different ampullary cancer subtypes and cancer associated fibroblast-mediated responses
MSV000080692	PRIDE PXD002516 - Human Brain LC-MS/MS
MSV000080703	PRIDE PXD003279 - Analysis of the MAGED2 interactome
MSV000080694	PRIDE PXD003562 - Global analysis of protein degradation rates in wildtype, Atg5-/- and Atg7-/- primary human fibroblasts
MSV000080691	PRIDE PXD001996 - Multi-layered proteomics of EGFR signaling _Rab7 data
MSV000080695	PRIDE PXD002103 - FIH regulates cellular metabolism through hydroxylation of the deubiquitinase OTUB1.
MSV000080713	PRIDE PXD001737 - c-Abl Dependent Tyrosine Phosphorylation of theCo-chaperone Aha1 Regulates Interaction with Hsp90
MSV000080702	PRIDE PXD000999 - DeMix:efficient identification of co-fragmented peptides
MSV000080704	PRIDE PXD005690 - DONSON encodes a novel replication fork protection factor mutated in 2 microcephalic dwarfism.
MSV000080708	PRIDE PXD002554 - Human platelet detergent resistant membranes proteome
MSV000080714	PRIDE PXD001798 - System-Wide Identification of Wild-Type SUMO-2 Conjugation Sites
MSV000080643	PRIDE PXD004424 - Proteomic and bioinformatic characterization of extracellular vesicles released from human primary macrophages upon influenza A infection
MSV000080717	PRIDE PXD001620 - Phosphoproteomic characterization of infulenza A virus infected human macrophages
MSV000080723	PRIDE PXD001609 - Validation of a novel shotgun proteomic workflow for the discovery of protein-protein interactions: focus on ZNF521
MSV000080709	PRIDE PXD002383 - Human Proteome Dataset Hek293, k652 and HeLa cell lines
MSV000080712	PRIDE PXD002613 - Exome-based proteogenomics of HEK-293 human cell line: coding genomic variants identified at the level of shotgun proteome
MSV000080880	PRIDE PXD003657 - Antibody-independent identification of bovine milk-derived peptides in breast-milk
MSV000080715	PRIDE PXD001546 - Reproducibility of label-free single-shot phosphoproteomics applied to CRC cell lines
MSV000080719	PRIDE PXD002775 - Extrarenal ?-klotho expression in human tissues
MSV000080731	PRIDE PXD005521 - Proteomic characterization of stem cell-derived extracellular matrices
MSV000080725	PRIDE PXD002707 - LC-MS/MS analysis of I?I proteoglycopeptides
MSV000080644	PRIDE PXD003966 - Eicosadomics, proteomics and metabolomics of inflammatory stimulated human fibroblasts reveals specific functions related to chronic inflammation - cytoplasmic proteins of dexamethasone-treated inflammatory stimulated cells
MSV000080740	PRIDE PXD003324 - Multiplex selected reaction monitoring assay for quantification of 15 human tissue kallikreins in biological samples
MSV000080730	PRIDE PXD004788 - Response Profiling Using Shotgun Proteomics Enables Establishing Global Metallodrug Mechanisms of Action - cytoplasmic proteins of KP1537-treated SW480 epithelial cells
MSV000080742	PRIDE PXD001426 - EBprot: Bayesian Analysis of Labelling-based Quantitative Proteomics Data
MSV000080734	PRIDE PXD004778 - Response Profiling Using Shotgun Proteomics Enables Establishing Global Metallodrug Mechanisms of Action - cytoplasmic proteins of KP1339-treated SW480 epithelial cells
MSV000080728	PRIDE PXD001237 - Cyclin C-CDK3/8/19 kinases play a tumor-suppressive role in vivo
MSV000080736	PRIDE PXD004796 - Response Profiling Using Shotgun Proteomics Enables Establishing Global Metallodrug Mechanisms of Action - cytoplasmic proteins of KP772-treated SW480 epithelial cells
MSV000080735	PRIDE PXD004252 - Modulating the selectivity of affinity absorbents to multi-phosphopeptides by a novel competitive substitution strategy
MSV000080737	PRIDE PXD004764 - Response Profiling Using Shotgun Proteomics Enables Establishing Global Metallodrug Mechanisms of Action - cytoplasmic proteins of untreated HCT 116 epithelial cells
MSV000080745	PRIDE PXD004256 - in vitro ubiquitination by E3 ligase Cbl-b
MSV000080738	PRIDE PXD003559 - Isotopomer analysis of quiescent primary human fibroblasts
MSV000080741	PRIDE PXD001281 - Proteome-wide identification of SUMO2 modification sites
MSV000080743	PRIDE PXD004154 - Metalloprotease SPRTN/DVC1 Orchestrates Replication-Coupled DNA-Protein Crosslink Removal
MSV000080749	PRIDE PXD003187 - Human cTnT fragmentation in serum
MSV000080744	PRIDE PXD005402 - Use of a modified Multiplexed Inhibitor Bead assay to study kinome responses to cytostatic treatment in human cancer cell lines Triplicate Test: pilot study
MSV000080746	PRIDE PXD005428 - Proteolytic processing of CD99
MSV000080747	PRIDE PXD003226 - Proteomic analysis of purified human centrosomes
MSV000080879	PRIDE PXD003965 - Eicosadomics, proteomics and metabolomics of inflammatory stimulated human fibroblasts reveals specific functions related to chronic inflammation - secreted proteins of inflammatory stimulated cells
MSV000080640	PRIDE PXD003971 - Eicosadomics, proteomics and metabolomics of inflammatory stimulated human fibroblasts reveals specific functions related to chronic inflammation - secreted proteins of dexamethasone-treated inflammatory stimulated cells
MSV000080750	PRIDE PXD001805 - ISG15 counteracts Listeria monocytogenes infection
MSV000080642	PRIDE PXD003963 - Eicosadomics, proteomics and metabolomics of inflammatory stimulated human fibroblasts reveals specific functions related to chronic inflammation - secreted proteins of untreated cells
MSV000080753	PRIDE PXD002208 - O-GlcNAc proteome of invasive ductal breast carcinomas
MSV000080752	PRIDE PXD003558 - Global analysis of impact of Atg5 mutation on steady-state protein levels
MSV000080878	PRIDE PXD001249 - SNW1 is required for sister chromatid cohesion
MSV000080754	PRIDE PXD004515 - Is transthyretin a regulator of Ubc9 SUMOylation?
MSV000080755	PRIDE PXD002228 - Mammalian Bcnt/Cfdp1, a potential epigenetic factor characterized by an acidic stretch in the disordered N-terminal and S250 phosphorylation in the conserved C-terminal regions
MSV000080758	PRIDE PXD003880 - Xilmass: a new approach towards the identification of cross-linked peptides
MSV000080679	Bioplex AP-MS Dataset for Library Construction
MSV000080544	PRIDE PXD004732 - ProteomeTools
