# Supplementary material for: Assembling the Community-Scale Discoverable Human Proteome
Source: Cell Syst. Author manuscript; Available in PMC 2019 Oct 24. (PMC6279426; doi:10.1016/j.cels.2018.08.004)
Supplement: 4 [file NIHMS1504990-supplement-4.xlsx]

## Sheet: Proteotypic Peptides
Table Header Description	Precursors	List of proteotypic precursors, peptide and charge
	Protein	UniProt Protein Accession where precursor is from
Precursors	Protein
ASNGDAWVEAHGK.3	sp|P38646|GRP75_HUMAN
MLDGEVTDAVEAR.2	sp|P09958|FURIN_HUMAN
LAEEAFFR.2	sp|P09958|FURIN_HUMAN
NHPDLAGNYDPGASFDVNDQDPDPQPR.3	sp|P09958|FURIN_HUMAN
DVYQEPTDPK.2	sp|P09958|FURIN_HUMAN
AAWAQGYTGHGIVVSILDDGIEK.3	sp|P09958|FURIN_HUMAN
ALVLLDNPC+57.021TDETSYR.2	sp|Q53EV4|LRC23_HUMAN
QEALVQMPYLER.2	sp|Q53EV4|LRC23_HUMAN
DNQIDTLSGFSR.2	sp|Q53EV4|LRC23_HUMAN
LISLHTVELR.3	sp|Q53EV4|LRC23_HUMAN
DGEEQTQDTELVETRPAGDGTFQK.3	sp|P30511|HLAF_HUMAN
AHVAHHPISDHEATLR.4	sp|P30511|HLAF_HUMAN
FYEAEEYAEEFR.2	sp|P30511|HLAF_HUMAN
FDSDAAIPR.2	sp|P30511|HLAF_HUMAN
YIAVEYVDDTQFLR.2	sp|P30511|HLAF_HUMAN
GYHQHAYDGKDYISLNEDLR.4	sp|P30511|HLAF_HUMAN
DAQELYAAGENR.2	sp|P50995|ANX11_HUMAN
TPVLFDIYEIK.2	sp|P50995|ANX11_HUMAN
SETDLLDIR.2	sp|P50995|ANX11_HUMAN
GTGIVSAPVPK.2	sp|P15880|RS2_HUMAN
SPYQEFTDHLVK.3	sp|P15880|RS2_HUMAN
TYSYLTPDLWK.2	sp|P15880|RS2_HUMAN
MGFGGAVAALR.2	sp|Q7RTX7|CTSR4_HUMAN
EVALDITSSEEKPDVSFDK.3	sp|Q9Y375|CIA30_HUMAN
GPEGHPLHEVLLEQAK.3	sp|Q9Y375|CIA30_HUMAN
NNQSALLYGTLSSEAPQDGESTR.3	sp|Q9Y375|CIA30_HUMAN
GKEDLDKWTVTSDK.3	sp|Q9Y375|CIA30_HUMAN
LLKDEIVDHWR.3	sp|Q9Y375|CIA30_HUMAN
AIRDEAIYHFR.4	sp|Q9Y375|CIA30_HUMAN
EDTDFFQR.2	sp|Q9Y375|CIA30_HUMAN
FFFSNR.2	sp|Q9Y375|CIA30_HUMAN
NNQSALLYGTLSSEAPQDGESTR.2	sp|Q9Y375|CIA30_HUMAN
FAAQNLHQNLIR.3	sp|Q9H0C8|ILKAP_HUMAN
VSYFAVFDGHGGIR.3	sp|Q9H0C8|ILKAP_HUMAN
GSADNVTVMVVR.2	sp|Q9H0C8|ILKAP_HUMAN
VLGVLEVSR.2	sp|Q9H0C8|ILKAP_HUMAN
ASSVIFGLK.2	sp|Q9H0C8|ILKAP_HUMAN
FILLAC+57.021DGLFK.2	sp|Q9H0C8|ILKAP_HUMAN
+42.011MDLFGDLPEPER.2	sp|Q9H0C8|ILKAP_HUMAN
ENEYVQDEFTC+57.021K.2	sp|Q13255|GRM1_HUMAN
LGLDGTSVPLGAAQWGELK.2	sp|Q7L8C5|SYT13_HUMAN
STEEPTAPASPQPPNDSR.2	sp|Q7L8C5|SYT13_HUMAN
FPDIYGPR.2	sp|Q7L8C5|SYT13_HUMAN
LGLDGTSVPLGAAQWGELK.3	sp|Q7L8C5|SYT13_HUMAN
APLEAVAAK.2	sp|O95968|SG1D1_HUMAN
FKAPLEAVAAK.3	sp|O95968|SG1D1_HUMAN
C+57.021VDTMAYEK.2	sp|O95968|SG1D1_HUMAN
VVC+57.021QALGSEITGFLLAGKPVFK.3	sp|O95968|SG1D1_HUMAN
NLEGIIVAQKPATK.2	sp|Q7Z6W1|TMCO2_HUMAN
SQLDVLEALFAK.2	sp|P32242|OTX1_HUMAN
EPGAAAASSAWK.2	sp|P32242|OTX1_HUMAN
LNFNSPDC+57.021LDYK.2	sp|P32242|OTX1_HUMAN
NSADC+57.021LDYK.2	sp|P32242|OTX1_HUMAN
LNFNSPDC+57.021LDYKDQASWR.3	sp|P32242|OTX1_HUMAN
VFLSDENDNPPQFYPR.2	sp|Q96JQ0|PCD16_HUMAN
VFVTDENDNAPVFASPSR.2	sp|Q96JQ0|PCD16_HUMAN
VQVQVQDENEHAPAFAR.3	sp|Q96JQ0|PCD16_HUMAN
VADINDHAPAFPQAR.3	sp|Q96JQ0|PCD16_HUMAN
ELLGPVLELEVR.2	sp|Q96JQ0|PCD16_HUMAN
LGTQGYALSGDGAGETFR.2	sp|Q96JQ0|PCD16_HUMAN
LAEAGESAGPGPR.2	sp|Q96JQ0|PCD16_HUMAN
LAGTPPPGTTVDSYTGEIR.2	sp|Q96JQ0|PCD16_HUMAN
LAPVTLSLSGGDPR.2	sp|Q96JQ0|PCD16_HUMAN
VTVPEDTPVGAELLHVEASDADPGPHGLVR.4	sp|Q96JQ0|PCD16_HUMAN
VVVQDVGTR.2	sp|Q96JQ0|PCD16_HUMAN
IHPQTGEVTTLQTLDR.3	sp|Q96JQ0|PCD16_HUMAN
FTVSSGDPSGLFELDESSGTLR.2	sp|Q96JQ0|PCD16_HUMAN
GLFSLDAVSGLLQTLRPLDR.3	sp|Q96JQ0|PCD16_HUMAN
AEHVLTVVASDHGSPPR.3	sp|Q96JQ0|PCD16_HUMAN
LTYSLQQLSEDSK.2	sp|Q96JQ0|PCD16_HUMAN
VSLTGPLDFEQC+57.021DR.2	sp|Q96JQ0|PCD16_HUMAN
ENAPPGTPIVSPR.2	sp|Q96JQ0|PCD16_HUMAN
AERPHYVLTLSAHDQGSPPR.4	sp|Q96JQ0|PCD16_HUMAN
VPFDYEHTESFR.3	sp|Q96JQ0|PCD16_HUMAN
NTDSDVNLVVPLEVIK.2	sp|Q8N1G2|CMTR1_HUMAN
EDVLSFIQMHR.3	sp|Q8N1G2|CMTR1_HUMAN
LFWEWGDGIR.2	sp|Q8N1G2|CMTR1_HUMAN
IHAFVQDTTLSEPR.3	sp|Q8N1G2|CMTR1_HUMAN
MANMDFVFDR.2	sp|Q8N1G2|CMTR1_HUMAN
SVFDVLDGEEMR.2	sp|Q8N1G2|CMTR1_HUMAN
TVNEPWTMGFSK.2	sp|Q8N1G2|CMTR1_HUMAN
IHAFVQDTTLSEPR.2	sp|Q8N1G2|CMTR1_HUMAN
LWGIPDQAR.2	sp|Q8N1G2|CMTR1_HUMAN
SQIYTWDGR.2	sp|Q8N1G2|CMTR1_HUMAN
DSTFDLPADSIAPFHIC+57.021YYGR.3	sp|Q8N1G2|CMTR1_HUMAN
VGIDDVRDYLFAVNIK.3	sp|Q8N1G2|CMTR1_HUMAN
DTLLSVEIVHELKGEGK.3	sp|Q8N1G2|CMTR1_HUMAN
DYLFAVNIK.2	sp|Q8N1G2|CMTR1_HUMAN
SVFDVLDGEEMRR.3	sp|Q8N1G2|CMTR1_HUMAN
APYSFTFNSQFEFGKK.3	sp|O60383|GDF9_HUMAN
LQGQAPGALEAGAAPAGR.2	sp|Q8N5A5|ZGPAT_HUMAN
EAITEAVEAPAAAR.2	sp|Q8N5A5|ZGPAT_HUMAN
NVFDFLNEK.2	sp|Q8N5A5|ZGPAT_HUMAN
ITDVDNGYYTVK.2	sp|Q8N5A5|ZGPAT_HUMAN
VEPIHAVVLPR.3	sp|Q8N5A5|ZGPAT_HUMAN
AEAGPESAAGGQEEEEGEDEEELSGTK.3	sp|Q8N5A5|ZGPAT_HUMAN
EAVVEGDGILPPLR.2	sp|Q8N5A5|ZGPAT_HUMAN
HSVASAQLQEK.2	sp|Q8N5A5|ZGPAT_HUMAN
AQEAGLQQEQR.2	sp|Q8N5A5|ZGPAT_HUMAN
+42.011MELSAAAGR.2	sp|A8K010|CF176_HUMAN
TIFDIQQSFPTK.2	sp|Q96ND8|ZN583_HUMAN
AFSQYAHLAQHQR.4	sp|Q96ND8|ZN583_HUMAN
YSLTYIYTGLSK.2	sp|P25311|ZA2G_HUMAN
IDVHWTR.3	sp|P25311|ZA2G_HUMAN
YYYDGKDYIEFNK.3	sp|P25311|ZA2G_HUMAN
-17.027QKWEAEPVYVQR.2	sp|P25311|ZA2G_HUMAN
EIPAWVPFDPAAQITK.2	sp|P25311|ZA2G_HUMAN
QQLEAVSYSSR.2	sp|Q5VYX0|RNLS_HUMAN
ESGAEVYFR.2	sp|Q5VYX0|RNLS_HUMAN
QTSGPLYLAVWDK.2	sp|Q5VYX0|RNLS_HUMAN
EGDC+57.021NFVAPQGISSIIK.2	sp|Q5VYX0|RNLS_HUMAN
YALGLFYEAGTK.2	sp|Q5VYX0|RNLS_HUMAN
IHELGYNTYASR.3	sp|P11487|FGF3_HUMAN
TVEQTQDSEGSFKLEDPTEVTPGLSFFNPVC+57.021ATPNSK.4	sp|Q2VIQ3|KIF4B_HUMAN
LSRC+57.021LSKAAGQTAQMLER.3	sp|Q2VIQ3|KIF4B_HUMAN
ILQAVNFPFLVK.2	sp|P17612|KAPCA_HUMAN
KWESPAQNTAHLDQFER.3	sp|P17612|KAPCA_HUMAN
WESPAQNTAHLDQFER.3	sp|P17612|KAPCA_HUMAN
DAGLYTC+57.021LAESPAGAIEK.2	sp|Q8NDA2|HMCN2_HUMAN
LLQIQPTQVSDSGR.2	sp|Q8NDA2|HMCN2_HUMAN
FTIQPSGELLVK.2	sp|Q8NDA2|HMCN2_HUMAN
VSPSGALEIGQALPIHAGR.3	sp|Q8NDA2|HMCN2_HUMAN
VLEPPHWGADETSGLLER.3	sp|Q8NDA2|HMCN2_HUMAN
IQPVLAQDAGHYLC+57.021LASNSAGSDR.3	sp|Q8NDA2|HMCN2_HUMAN
ITGVSNIDFR.2	sp|Q8NDA2|HMCN2_HUMAN
YSC+57.021VAENLAGR.2	sp|Q8NDA2|HMCN2_HUMAN
EDQPLSAGDEVSVLQGGR.2	sp|Q8NDA2|HMCN2_HUMAN
NLEGQDAGTYTC+57.021TAENAVGR.2	sp|Q8NDA2|HMCN2_HUMAN
EDSGTYVC+57.021WAENR.2	sp|Q8NDA2|HMCN2_HUMAN
LSDSGMYTC+57.021EALNAAGR.2	sp|Q8NDA2|HMCN2_HUMAN
LEIQEAQVSDK.2	sp|Q8NDA2|HMCN2_HUMAN
IGWTVNDRPVTEGVSEQDGGSTLQR.3	sp|Q8NDA2|HMCN2_HUMAN
AGEEVTLDC+57.021EAK.2	sp|Q8NDA2|HMCN2_HUMAN
VGDFSAAFEILSREEEAR.3	sp|Q8NDA2|HMCN2_HUMAN
LVVYVPPSIR.2	sp|Q8NDA2|HMCN2_HUMAN
GTPKPQVTWR.3	sp|Q8NDA2|HMCN2_HUMAN
DGQPVGAELGLQLQNQGQSLHVER.3	sp|Q8NDA2|HMCN2_HUMAN
EDAGQYTC+57.021VVTNELGEAVK.2	sp|Q8NDA2|HMCN2_HUMAN
TLWLPLTALR.2	sp|A6NNE9|MARHB_HUMAN
VVTDTDETELAR.2	sp|P05198|IF2A_HUMAN
VQLIKALLALPIRPATR.3	sp|A6ZKI3|F127A_HUMAN
TSSAEVTIQNVIK.2	sp|P48960|CD97_HUMAN
YSEFTSTTSGTGHNQTR.3	sp|P48960|CD97_HUMAN
LVDELMEAPGDVEALAPPVR.2	sp|P48960|CD97_HUMAN
LVDELMEAPGDVEALAPPVR.3	sp|P48960|CD97_HUMAN
HLIATQLLSNLEDIMR.3	sp|P48960|CD97_HUMAN
NSLTAAPVNLPGTNLR.2	sp|Q9NZU0|FLRT3_HUMAN
SEYLVTALEPDSPYK.2	sp|Q9NZU0|FLRT3_HUMAN
ISTISSPSLQGLTSLK.2	sp|Q9NZU0|FLRT3_HUMAN
IYLYHNSLDEFPTNLPK.3	sp|Q9NZU0|FLRT3_HUMAN
TITYDSLSK.2	sp|Q9NZU0|FLRT3_HUMAN
LGHSPAFGSITETIVTGER.3	sp|Q9NZU0|FLRT3_HUMAN
NHLSTIPWGLPR.3	sp|Q9NZU0|FLRT3_HUMAN
LVLDGNLLNNHGLGDK.3	sp|Q9NZU0|FLRT3_HUMAN
SVTSDTIHISWK.2	sp|Q9NZU0|FLRT3_HUMAN
ELHLQENNIR.3	sp|Q9NZU0|FLRT3_HUMAN
NNPWYC+57.021GC+57.021K.2	sp|Q9NZU0|FLRT3_HUMAN
SVTSDTIHISWK.3	sp|Q9NZU0|FLRT3_HUMAN
DLNAELFDC+57.021K.2	sp|Q9NZU0|FLRT3_HUMAN
RLVLDGNLLNNHGLGDK.3	sp|Q9NZU0|FLRT3_HUMAN
FLAFTC+57.021GLLR.2	sp|O75865|TPC6A_HUMAN
DLWVAVFQK.2	sp|O75865|TPC6A_HUMAN
ETLAFREELDVLK.3	sp|O75865|TPC6A_HUMAN
WFSDPTLTSLAK.2	sp|Q04771|ACVR1_HUMAN
VVC+57.021VDQQRPNIPNR.3	sp|Q04771|ACVR1_HUMAN
GSWQGENVAVK.2	sp|Q04771|ACVR1_HUMAN
ETELYNTVMLR.2	sp|Q04771|ACVR1_HUMAN
QITLLEC+57.021VGK.2	sp|Q04771|ACVR1_HUMAN
GC+57.021FQVYEQGK.2	sp|Q04771|ACVR1_HUMAN
AEVVLGNIIK.2	sp|Q13303|KCAB2_HUMAN
LSSSIIHEIDSILGNKPYSK.4	sp|Q13303|KCAB2_HUMAN
LSSSIIHEIDSILGNKPYSK.3	sp|Q13303|KCAB2_HUMAN
VEVQLPELFHK.3	sp|Q13303|KCAB2_HUMAN
LQLEYVDVVFANRPDPNTPMEETVR.3	sp|Q13303|KCAB2_HUMAN
IGVGAMTWSPLAC+57.021GIVSGK.2	sp|Q13303|KCAB2_HUMAN
LKELQAIAER.2	sp|Q13303|KCAB2_HUMAN
EKVEVQLPELFHK.3	sp|Q13303|KCAB2_HUMAN
QFNLTPPIC+57.021EQAEYHMFQR.3	sp|Q13303|KCAB2_HUMAN
NEGVSSVLLGASNADQLMENIGAIQVLPK.3	sp|Q13303|KCAB2_HUMAN
LLAEGVC+57.021DNDTVPSVSSINR.2	sp|Q06710|PAX8_HUMAN
TFSVLSTLIR.2	sp|Q8IVC4|ZN584_HUMAN
AFALLDHLITHSEERPFR.4	sp|Q8IVC4|ZN584_HUMAN
YNNSFILHQR.2	sp|Q8IVC4|ZN584_HUMAN
YNNSFILHQR.3	sp|Q8IVC4|ZN584_HUMAN
AFALLDHLITHSEERPFR.5	sp|Q8IVC4|ZN584_HUMAN
DVMLENFALVSSLGLAPSR.3	sp|Q8IVC4|ZN584_HUMAN
DVMLENFALVSSLGLAPSR.2	sp|Q8IVC4|ZN584_HUMAN
GFGLDGLC+57.021R.2	sp|Q8IVC4|ZN584_HUMAN
VHTGERPFEC+57.021K.4	sp|Q8IVC4|ZN584_HUMAN
SPVFTQLEDDEQSWVPSWVDVTPVSR.3	sp|Q8IVC4|ZN584_HUMAN
DTHSEGKPR.3	sp|Q8IVC4|ZN584_HUMAN
IPRNPPPTL.2	sp|Q8WXR4|MYO3B_HUMAN
VPPMGIQHSK.3	sp|P13385|TDGF1_HUMAN
NFQDPNAFAVEK.2	sp|Q14207|NPAT_HUMAN
FLTSDNNIAQVPK.2	sp|Q14207|NPAT_HUMAN
LADSSDLPVPR.2	sp|Q14207|NPAT_HUMAN
VSPTEIVLESFHK.3	sp|Q14207|NPAT_HUMAN
SASSLITTEMLQDIQR.2	sp|Q14207|NPAT_HUMAN
STTLSGPHSTIR.3	sp|Q14207|NPAT_HUMAN
KLDHTLSQIR.3	sp|Q14207|NPAT_HUMAN
QPSNDSASVELNHTENEAQASK.3	sp|Q14207|NPAT_HUMAN
TTSATPLKDNTQQFR.3	sp|Q14207|NPAT_HUMAN
YQEVEEDQN+0.984PPC+57.021PR.2	sp|B4DH59|NBPFP_HUMAN
+42.011ASPTQLNAVEFLWDPAK.2	sp|Q9NZI6|TF2L1_HUMAN
IANLYSISPQHIHR.4	sp|Q9NZI6|TF2L1_HUMAN
QEEPQLSPENEAR.2	sp|Q9NZI6|TF2L1_HUMAN
YFTSDGLPIGDLQPLPIQK.2	sp|Q96DY7|MTBP_HUMAN
NFSTSNLNTDFLAK.2	sp|Q96DY7|MTBP_HUMAN
SLPVTC+57.021PLVPIPSC+57.021ETPK.2	sp|Q96DY7|MTBP_HUMAN
HVLQNLETFEK.2	sp|Q96DY7|MTBP_HUMAN
VFHYYGPALEFVQMIK.3	sp|Q96DY7|MTBP_HUMAN
TANNNAVQVIDWVLEK.2	sp|Q96DY7|MTBP_HUMAN
DYLPTVGALK.2	sp|Q96DY7|MTBP_HUMAN
TFVLTPELSPGK.2	sp|Q96DY7|MTBP_HUMAN
ATLENITNLRPVGEDFR.3	sp|Q9NWV4|CA123_HUMAN
AQESVGIYEVTHQFVK.3	sp|Q9NWV4|CA123_HUMAN
ENSIEILSSTIKPYNAEDNENFK.3	sp|Q9NWV4|CA123_HUMAN
YVLNFLEVHDK.3	sp|Q08AF3|SLFN5_HUMAN
TSTDVMDSQEALAFLK.2	sp|Q08AF3|SLFN5_HUMAN
SWNTEAGVPLATLC+57.021SNLYHR.3	sp|Q08AF3|SLFN5_HUMAN
VVYTPESLYK.2	sp|Q08AF3|SLFN5_HUMAN
AVC+57.021ALLNSGGGIIK.2	sp|Q08AF3|SLFN5_HUMAN
YFPVFSDR.2	sp|Q08AF3|SLFN5_HUMAN
HGVGLDVPPIFR.2	sp|Q08AF3|SLFN5_HUMAN
NNFEHIQHIIIDDAQNFR.3	sp|Q08AF3|SLFN5_HUMAN
IDVDTNFPEC+57.021VVDAGK.2	sp|Q08AF3|SLFN5_HUMAN
NAGPIANYLQQVMQEAR.2	sp|Q08AF3|SLFN5_HUMAN
VTLGTQQR.2	sp|Q08AF3|SLFN5_HUMAN
LLVLEGGAPGAVLR.2	sp|Q6UWH4|F198B_HUMAN
EADAVAPGYAQGANLVK.2	sp|Q6UWH4|F198B_HUMAN
IYSESAPSWLSK.2	sp|Q6UWH4|F198B_HUMAN
LLADSAVAGLRPVSSR.3	sp|Q6UWH4|F198B_HUMAN
LLQSLFLDK.2	sp|Q6UWH4|F198B_HUMAN
C+57.021DDQGSAALAHIIQR.3	sp|Q6UWH4|F198B_HUMAN
AGGPDFLQPSSR.2	sp|Q6UWH4|F198B_HUMAN
SVLKSQHLRQK.3	sp|Q6UWH4|F198B_HUMAN
PFVPNVHAAEFVPSFLR.3	sp|Q8IYD1|ERF3B_HUMAN
PFVPNVHAAEFVPSFLR.2	sp|Q8IYD1|ERF3B_HUMAN
KLNVN+0.984AKPFVPNVHAAEFVPSFLR.4	sp|Q8IYD1|ERF3B_HUMAN
VSYGIGDEEHDQEGR.3	sp|P27695|APEX1_HUMAN
EGYSGVGLLSR.2	sp|P27695|APEX1_HUMAN
GAVAEDGDELRTEPEAK.3	sp|P27695|APEX1_HUMAN
IDPSKPESILK.3	sp|Q14696|MESD_HUMAN
LLEQWEKDDDIEEGDLPEHK.4	sp|Q14696|MESD_HUMAN
RPSAPVDFSK.3	sp|Q14696|MESD_HUMAN
DGSYAWEIKDFLVGQDR.3	sp|Q14696|MESD_HUMAN
C+57.021ADVTLEGQVYPGK.2	sp|Q14696|MESD_HUMAN
LLEQWEKDDDIEEGDLPEHK.3	sp|Q14696|MESD_HUMAN
IDPSKPESILK.2	sp|Q14696|MESD_HUMAN
VVPSASTTFDNFLR.2	sp|O15204|ADEC1_HUMAN
VGLAASNSLC+57.021SPSSVAVIEAK.2	sp|O15204|ADEC1_HUMAN
HLLGPDYTETLYSPR.2	sp|O15204|ADEC1_HUMAN
HLLGPDYTETLYSPR.3	sp|O15204|ADEC1_HUMAN
NSVASISTC+57.021DGLR.2	sp|O15204|ADEC1_HUMAN
LKPGTDC+57.021GGDAPNHTTE.3	sp|O15204|ADEC1_HUMAN
VGLAASNSLC+57.021SPSSVAVIEAK.3	sp|O15204|ADEC1_HUMAN
EC+57.021TNLC+57.021C+57.021EALTC+57.021K.2	sp|O15204|ADEC1_HUMAN
GYFTHHHQR.3	sp|O15204|ADEC1_HUMAN
VTSQSQEQAILQR.2	sp|Q8TD31|CCHCR_HUMAN
LLTVLPSLLDK.2	sp|Q8TD31|CCHCR_HUMAN
WQQQTASAEEQLR.2	sp|Q8TD31|CCHCR_HUMAN
AALAGAEVVR.2	sp|Q8TD31|CCHCR_HUMAN
QGQQESTEEAASLR.2	sp|Q8TD31|CCHCR_HUMAN
NLMLATLQQEGLLSR.2	sp|Q8TD31|CCHCR_HUMAN
-17.027QGQQESTEEAASLR.2	sp|Q8TD31|CCHCR_HUMAN
VQPSDSLEPEFTR.2	sp|Q8TD31|CCHCR_HUMAN
LIQQEVGR.2	sp|Q8TD31|CCHCR_HUMAN
YVGEQVPSEVHSQTWELER.3	sp|Q8TD31|CCHCR_HUMAN
VQSLTHILALQEEELTR.3	sp|Q8TD31|CCHCR_HUMAN
LEAQAMELEALAR.2	sp|Q8TD31|CCHCR_HUMAN
LEAQAM+15.995ELEALAR.2	sp|Q8TD31|CCHCR_HUMAN
AFSSGSNFTR.2	sp|Q969W8|ZN566_HUMAN
AFSSGSNFTQHQR.3	sp|Q969W8|ZN566_HUMAN
DFQC+57.021SSFRDDWEC+57.021NR.3	sp|Q969W8|ZN566_HUMAN
DFQC+57.021SSFR.2	sp|Q969W8|ZN566_HUMAN
EC+57.021GNAFSQSSQLIK.2	sp|Q969W8|ZN566_HUMAN
AFSSGSNFTQHQR.2	sp|Q969W8|ZN566_HUMAN
AAFQSLLDAQADEAVLDHPDLK.3	sp|Q9UBI1|COMD3_HUMAN
SFDSNAFTLLLR.2	sp|Q9UBI1|COMD3_HUMAN
NSLEILLGSIGR.2	sp|Q9UBI1|COMD3_HUMAN
LTPVSAQLQDIEGK.2	sp|Q6UW02|CP20A_HUMAN
LVVSLGTVDVLK.2	sp|Q6UW02|CP20A_HUMAN
QAAGIPGITPTEEK.2	sp|Q6UW02|CP20A_HUMAN
TFSSLGFSGTQEC+57.021PELR.2	sp|Q6UW02|CP20A_HUMAN
LYENGVTDSLK.2	sp|Q6UW02|CP20A_HUMAN
DGNLPDIVNSGSLHEFLVNLHER.4	sp|Q6UW02|CP20A_HUMAN
NHGTVWSEIGK.2	sp|Q6UW02|CP20A_HUMAN
YQSGGGSVSENHMR.3	sp|Q6UW02|CP20A_HUMAN
YC+57.021QHVLC+57.021ETVR.2	sp|Q6UW02|CP20A_HUMAN
YC+57.021QHVLC+57.021ETVR.3	sp|Q6UW02|CP20A_HUMAN
LYEN+0.984GVTDSLK.2	sp|Q6UW02|CP20A_HUMAN
YGPVVSFWFGR.2	sp|Q6UW02|CP20A_HUMAN
FATSLVDNSVPLLR.2	sp|Q63HN8|RN213_HUMAN
GSPNETELIESAK.2	sp|Q63HN8|RN213_HUMAN
LIDPQVDESR.2	sp|Q63HN8|RN213_HUMAN
FLPEILALQR.2	sp|Q63HN8|RN213_HUMAN
IIYGDPVTFLPHLPR.3	sp|Q63HN8|RN213_HUMAN
VGFVGISNWALDPAK.2	sp|Q63HN8|RN213_HUMAN
DLYQGLLLQR.2	sp|Q63HN8|RN213_HUMAN
GLSQEGTGPPTSAGEGHSR.3	sp|Q63HN8|RN213_HUMAN
YTDLDSELK.2	sp|Q63HN8|RN213_HUMAN
VPFNVDFDKLPR.3	sp|Q63HN8|RN213_HUMAN
LQHVTISQLFAPGDLPELGLEHR.4	sp|Q63HN8|RN213_HUMAN
EAC+57.021NQDALQEAGTFR.2	sp|Q63HN8|RN213_HUMAN
QFQNVQQVEYSSIR.2	sp|Q63HN8|RN213_HUMAN
GREPANEASVEYLQEVAR.3	sp|Q63HN8|RN213_HUMAN
YLVYGDEYK.2	sp|Q63HN8|RN213_HUMAN
VPELQGLVTEHVFLLDK.3	sp|Q63HN8|RN213_HUMAN
FVDIFQQTPLGR.2	sp|Q63HN8|RN213_HUMAN
SILLNC+57.021ATPDAVVR.2	sp|Q63HN8|RN213_HUMAN
LYIQQIVQR.2	sp|Q63HN8|RN213_HUMAN
SSLTLATAINQR.2	sp|Q63HN8|RN213_HUMAN
YLYNFFLK.2	sp|Q8TEA7|TBCK_HUMAN
DINNDYLAER.2	sp|Q8TEA7|TBCK_HUMAN
YDAIDKDTPIPTDR.3	sp|Q8TEA7|TBCK_HUMAN
ELPETVIDLLNK.2	sp|Q8TEA7|TBCK_HUMAN
QHAQPPKPSSDSSGGR.3	sp|Q8TEA7|TBCK_HUMAN
SKPPIC+57.021TLPNFLFEDGESFGQGR.3	sp|Q8TEA7|TBCK_HUMAN
EKDTEYQLNR.2	sp|Q8TEA7|TBCK_HUMAN
ISAEDLIDLC+57.021ELTVTGHFK.3	sp|Q8TEA7|TBCK_HUMAN
LC+57.021QYVDISR.2	sp|Q8TEA7|TBCK_HUMAN
SSAPYFSAEC+57.021PDPPKTDLSR.3	sp|Q8TEA7|TBCK_HUMAN
SSAPYFSAEC+57.021PDPPK.2	sp|Q8TEA7|TBCK_HUMAN
YDAIDKDTPIPTDR.2	sp|Q8TEA7|TBCK_HUMAN
ESIPLNDLK.2	sp|Q8TEA7|TBCK_HUMAN
VIVIVGHVAK.3	sp|Q8TEA7|TBCK_HUMAN
VFSEVSPLYTPFTK.2	sp|Q8TEA7|TBCK_HUMAN
LAGSSAASSPNGQGLQK.2	sp|Q2M1K9|ZN423_HUMAN
FFFQTELQNHTMSQHAQ.3	sp|Q2M1K9|ZN423_HUMAN
FSNFESFQTHLK.3	sp|Q2M1K9|ZN423_HUMAN
SANGQ+0.984VGGLAPPEPADRPC+57.021AGLR.3	sp|Q2M1K9|ZN423_HUMAN
DLTPETSGPR.2	sp|Q2M1K9|ZN423_HUMAN
SANGQVGGLAPPEPADRPC+57.021AGLR.3	sp|Q2M1K9|ZN423_HUMAN
FESAEDLESHMQVDHR.4	sp|Q2M1K9|ZN423_HUMAN
LQQHIFAVHGQEDK.3	sp|Q2M1K9|ZN423_HUMAN
EADLQVHVK.3	sp|Q2M1K9|ZN423_HUMAN
SAN+0.984GQVGGLAPPEPADRPC+57.021AGLR.3	sp|Q2M1K9|ZN423_HUMAN
LDVNGLPYGLC+57.021AGC+57.021MAR.2	sp|Q2M1K9|ZN423_HUMAN
FESAEDLESHMQVDHR.3	sp|Q2M1K9|ZN423_HUMAN
AEQSPVSSDVEVSSPK.2	sp|Q2M1K9|ZN423_HUMAN
LRDHNIRPGEDDGSR.4	sp|Q2M1K9|ZN423_HUMAN
YHC+57.021HEC+57.021EAAFSR.3	sp|Q2M1K9|ZN423_HUMAN
IYDC+57.021SQC+57.021PQK.2	sp|Q2M1K9|ZN423_HUMAN
EVYQQQQYGSGGR.2	sp|Q99729|ROAA_HUMAN
GFGFILFK.2	sp|Q99729|ROAA_HUMAN
AVESGQLVSVHEK.2	sp|Q9BRU9|UTP23_HUMAN
YLMGETQLC+57.021TTR.2	sp|Q9BRU9|UTP23_HUMAN
IM+15.995AYLQQEQANR.2	sp|O00482|NR5A2_HUMAN
SHGEQGQMPENMQVSQFK.3	sp|O00482|NR5A2_HUMAN
LLVNVDEEDYELGR.2	sp|O75618|DEDD_HUMAN
LLVNVDEEDYELGRQK.3	sp|O75618|DEDD_HUMAN
YLEETSIRY.2	sp|O75618|DEDD_HUMAN
FNQANTILK.2	sp|O75618|DEDD_HUMAN
MFDIVGTHLTHR.4	sp|O75618|DEDD_HUMAN
VDDAVAAK.2	sp|Q96I45|TM141_HUMAN
HPGLGEYAAC+57.021QSHAFMK.3	sp|Q96I45|TM141_HUMAN
C+57.021NNLWLFLETGQLPK.2	sp|Q96I45|TM141_HUMAN
HPGLGEYAAC+57.021QSHAFM+15.995K.3	sp|Q96I45|TM141_HUMAN
LAPITYPQGLAMAR.2	sp|P60763|RAC3_HUMAN
LDLRDDKDTIER.3	sp|P60763|RAC3_HUMAN
LAPITYPQGLAM+15.995AR.2	sp|P60763|RAC3_HUMAN
EVASQLGYEK.2	sp|Q8IV61|GRP3_HUMAN
NWLLFAC+57.021HATNEVAQLIQGGR.3	sp|Q9Y5U8|MPC1_HUMAN
KSPEIISGR.2	sp|Q9Y5U8|MPC1_HUMAN
HATNEVAQLIQGGR.2	sp|Q9Y5U8|MPC1_HUMAN
DYLMSTHFWGPVANWGLPIAAINDMK.3	sp|Q9Y5U8|MPC1_HUMAN
N+0.984WLLFAC+57.021HATNEVAQLIQGGR.3	sp|Q9Y5U8|MPC1_HUMAN
WGLPIAAINDMK.2	sp|Q9Y5U8|MPC1_HUMAN
DYLMSTHFWGPVANWGLPIAAINDM+15.995K.3	sp|Q9Y5U8|MPC1_HUMAN
DYLMSTHFWGPVAN+0.984WGLPIAAINDMK.3	sp|Q9Y5U8|MPC1_HUMAN
ESEESIGTHYEFLQPLQK.3	sp|Q9P1V8|SAM15_HUMAN
DVPSETEPGIHQEVK.3	sp|Q9P1V8|SAM15_HUMAN
NVQLKPGGTSQEGIAK.3	sp|Q9P1V8|SAM15_HUMAN
INGSAPAEVNSR.2	sp|Q71RS6|NCKX5_HUMAN
QTKGGQTWAR.3	sp|Q71RS6|NCKX5_HUMAN
FLQSSSEVESPAVPSSSR.2	sp|Q7L590|MCM10_HUMAN
MTSAPSQPLQTISR.2	sp|Q7L590|MCM10_HUMAN
TNEELQEELR.2	sp|Q7L590|MCM10_HUMAN
EQLAYLESEEFQK.2	sp|Q7L590|MCM10_HUMAN
IGGETLLPR.2	sp|Q7L590|MCM10_HUMAN
IQTTLSNLVVK.2	sp|Q7L590|MCM10_HUMAN
NTMFSSQAEDELEPAR.2	sp|Q7L590|MCM10_HUMAN
AAPEASGTPSSDAVSR.2	sp|P31146|COR1A_HUMAN
LQATVQELQK.2	sp|P31146|COR1A_HUMAN
DAGPLLISLK.2	sp|P31146|COR1A_HUMAN
KSDLFQEDLYPPTAGPDPALTAEEWLGGR.3	sp|P31146|COR1A_HUMAN
ILTTGFSR.2	sp|P31146|COR1A_HUMAN
HVFGQPAK.2	sp|P31146|COR1A_HUMAN
PGTPFIPEPLSGLELLR.2	sp|Q8TDC0|MYOZ3_HUMAN
TPVPFGGPLVGGTFPR.2	sp|Q8TDC0|MYOZ3_HUMAN
VTGTAESGTVANANGPEGPNYR.2	sp|Q8TDC0|MYOZ3_HUMAN
AIEDYINEFSVR.2	sp|P02748|CO9_HUMAN
LSPIYNLVPVK.2	sp|P02748|CO9_HUMAN
EPQEEVVPGGGR.2	sp|Q9UHF0|TKNK_HUMAN
AVC+57.021KEPQEEVVPGGGR.3	sp|Q9UHF0|TKNK_HUMAN
DPDLYQLLQR.2	sp|Q9UHF0|TKNK_HUMAN
ALSQASTDPK.2	sp|Q9UHF0|TKNK_HUMAN
HTPAPTRPR.3	sp|Q2NKX9|CB068_HUMAN
LDMNHGFVHHIR.4	sp|Q2NKX9|CB068_HUMAN
VSAHTPLDPPMR.3	sp|Q2NKX9|CB068_HUMAN
RHTPAPTRPRKPDLQVYLPRHRDVSAHPR.8	sp|Q2NKX9|CB068_HUMAN
NQIARDDYDK.3	sp|Q2NKX9|CB068_HUMAN
VSAHTPLDPPMREALKLRI.4	sp|Q2NKX9|CB068_HUMAN
VIVYQGDDPGK.2	sp|Q2NKX9|CB068_HUMAN
DMNHGFVHHIR.3	sp|Q2NKX9|CB068_HUMAN
KPDLQVYLPRHRDVSAHPR.4	sp|Q2NKX9|CB068_HUMAN
M+15.995NHGFVHHIR.3	sp|Q2NKX9|CB068_HUMAN
NPDYEESGESSSSGGSELEPSGHQLF.3	sp|Q2NKX9|CB068_HUMAN
RHTPAPTRPRKPDLQVYLPR.4	sp|Q2NKX9|CB068_HUMAN
VSAHTPLDPPM+15.995REALK.4	sp|Q2NKX9|CB068_HUMAN
EALKLRIQEEIAKR.4	sp|Q2NKX9|CB068_HUMAN
+42.011M+15.995EAGPHPRPGHC+57.021C+57.021KPGGR.3	sp|Q2NKX9|CB068_HUMAN
RLDMNHGFVHHIR.3	sp|Q2NKX9|CB068_HUMAN
+42.011MNHGFVHHIR.3	sp|Q2NKX9|CB068_HUMAN
HTPAPTRPRKPDLQVYLPRHRDVSAHPR.7	sp|Q2NKX9|CB068_HUMAN
KPDLQVYLPR.3	sp|Q2NKX9|CB068_HUMAN
LDM+15.995NHGFVHHIR.4	sp|Q2NKX9|CB068_HUMAN
IVGDWTER.2	sp|Q9NPH5|NOX4_HUMAN
ATGPPSQNSNIGTGR.2	sp|Q9UKJ3|GPTC8_HUMAN
ALGGDVSDQSLESHSQK.3	sp|Q9UKJ3|GPTC8_HUMAN
LQQAAQQHIQQQLLAK.3	sp|Q9UKJ3|GPTC8_HUMAN
VGDSDGSSNLDGKKEDEDPQDGGSLASTLSK.4	sp|Q9UKJ3|GPTC8_HUMAN
VLEVEKEDTEELR.3	sp|Q9UKJ3|GPTC8_HUMAN
LGVSFSFAK.2	sp|Q9UKJ3|GPTC8_HUMAN
AEPSISYSC+57.021NPLYFDFK.2	sp|Q9UKJ3|GPTC8_HUMAN
TDPIPIVVK.2	sp|Q9UKJ3|GPTC8_HUMAN
ETSMTEPSEPGSK.2	sp|Q9UKJ3|GPTC8_HUMAN
DESTALQWPSELLIFTK.2	sp|Q9UKJ3|GPTC8_HUMAN
PSIPLLFLK.2	sp|P31512|FMO4_HUMAN
TAAQVLLSTR.2	sp|P31512|FMO4_HUMAN
GQILHSQEYK.2	sp|P31512|FMO4_HUMAN
VAVIGAGVSGLSSIK.2	sp|P31512|FMO4_HUMAN
GSILSGTELQAR.2	sp|P31512|FMO4_HUMAN
FLNWIQER.2	sp|P31512|FMO4_HUMAN
ATASQSSAQWGR.2	sp|P43115|PE2R3_HUMAN
APHWYASHMK.3	sp|P43115|PE2R3_HUMAN
ASLPTLPSQVYDVPTQHR.3	sp|Q9NQ75|CASS4_HUMAN
GTFPLDEDVSYKVPSSFLIPR.3	sp|Q9NQ75|CASS4_HUMAN
GVHGTAC+57.021NLTDSNLQNR.3	sp|Q9NQ75|CASS4_HUMAN
SEWIYDTPVSPGK.2	sp|Q9NQ75|CASS4_HUMAN
VPSSFLIPR.2	sp|Q9NQ75|CASS4_HUMAN
AISAFHGSLSSSQPAEIITQSK.3	sp|Q9NQ75|CASS4_HUMAN
KLSLPEIPSYGFLVPR.3	sp|Q9NQ75|CASS4_HUMAN
FRDYLEANIDAIHR.3	sp|Q9NQ75|CASS4_HUMAN
LSLPEIPSYGFLVPR.2	sp|Q9NQ75|CASS4_HUMAN
AGLHPPDSQASGQGVPLISVTTLR.3	sp|Q9NQ75|CASS4_HUMAN
EVSENSAGHNSSWFSR.3	sp|Q9NQ75|CASS4_HUMAN
NAVLTYPSPAALGHLQAEAEKLEQHTR.5	sp|Q9NQ75|CASS4_HUMAN
FRDYLEANIDAIHR.4	sp|Q9NQ75|CASS4_HUMAN
GTFPLDEDVSYK.2	sp|Q9NQ75|CASS4_HUMAN
SWAEGPQPPTAQVYEFPDPPTSAR.3	sp|Q9NQ75|CASS4_HUMAN
LYFGALFK.2	sp|Q9NQ75|CASS4_HUMAN
QQLYDIPASPK.2	sp|Q9NQ75|CASS4_HUMAN
EETVQLTPNAEFK.2	sp|Q9NQ75|CASS4_HUMAN
LVDTLC+57.021METQER.2	sp|Q9NQ75|CASS4_HUMAN
VEQQNTKPNIYDIPK.3	sp|Q9NQ75|CASS4_HUMAN
LIPGSNLDSEPR.2	sp|Q6P4E1|CASC4_HUMAN
HVLLQEEVAELQGQVQR.3	sp|Q6P4E1|CASC4_HUMAN
VAENVADKNEEPSSNHIPHGK.4	sp|Q6P4E1|CASC4_HUMAN
ELDINNQVVPK.2	sp|Q6P4E1|CASC4_HUMAN
SFADPSVFR.2	sp|Q96K58|ZN668_HUMAN
ETFSTMTLLR.2	sp|Q96K58|ZN668_HUMAN
GFTQLSSYQSHER.3	sp|Q96K58|ZN668_HUMAN
AFLSASDLR.2	sp|Q96K58|ZN668_HUMAN
+42.011MEVEAAEAR.2	sp|Q96K58|ZN668_HUMAN
VHLASHAGELPFR.3	sp|Q96K58|ZN668_HUMAN
MFSDPSSFR.2	sp|Q96K58|ZN668_HUMAN
TFVASWDLK.2	sp|Q96K58|ZN668_HUMAN
GVPLMAFPR.2	sp|Q8TBJ4|PLPR1_HUMAN
HAALSIYSALYATM+15.995YITSTIK.3	sp|Q8TBJ4|PLPR1_HUMAN
TILTGEC+57.021C+57.021YLNPLLR.2	sp|Q8TBJ4|PLPR1_HUMAN
GVPLM+15.995AFPR.2	sp|Q8TBJ4|PLPR1_HUMAN
HAALSIYSALYATMYITSTIKTKSSR.4	sp|Q8TBJ4|PLPR1_HUMAN
MYITSTIK.2	sp|Q8TBJ4|PLPR1_HUMAN
+42.011GVPLMAFPR.2	sp|Q8TBJ4|PLPR1_HUMAN
IESPLETLSAQNH.2	sp|Q8TBJ4|PLPR1_HUMAN
GTQGSPSKPKPEDPR.3	sp|Q8TBJ4|PLPR1_HUMAN
GTQGSPSKPKPEDPR.2	sp|Q8TBJ4|PLPR1_HUMAN
NLEEDDYLHK.2	sp|Q9UHE8|STEA1_HUMAN
NLEEDDYLHK.3	sp|Q9UHE8|STEA1_HUMAN
RNLEEDDYLHK.3	sp|Q9UHE8|STEA1_HUMAN
HGWEDVTK.2	sp|Q9UHE8|STEA1_HUMAN
RNLEEDDYLHK.4	sp|Q9UHE8|STEA1_HUMAN
DTGETSMLK.2	sp|Q9UHE8|STEA1_HUMAN
EFHYIQSK.2	sp|Q9UHE8|STEA1_HUMAN
TKLEEHLEGIVNIFHQYSVR.4	sp|P80511|S10AC_HUMAN
GHFDTLSK.2	sp|P80511|S10AC_HUMAN
LEEHLEGIVNIFHQYSVR.4	sp|P80511|S10AC_HUMAN
TKLEEHLEGIVNIFHQYSVR.3	sp|P80511|S10AC_HUMAN
LEEHLEGIVNIFHQYSVR.3	sp|P80511|S10AC_HUMAN
GHFDTLSKGELK.3	sp|P80511|S10AC_HUMAN
PDPAKSAPAPKKGSKKAVTKVQ.5	sp|Q5QNW6|H2B2F_HUMAN
AFNQSSGLIIHR.3	sp|Q8IYB9|ZN595_HUMAN
NLVSLGFVISNPDLVTC+57.021LEQIK.3	sp|Q8IYB9|ZN595_HUMAN
AFIWSASLNEHK.3	sp|Q8IYB9|ZN595_HUMAN
GGYFSSSHEGFSYEK.3	sp|P41161|ETV5_HUMAN
MMPENQYPSEQR.2	sp|P41161|ETV5_HUMAN
GGYFSSSHEGFSYEK.2	sp|P41161|ETV5_HUMAN
DYC+57.021VDSEVPNC+57.021QSSYMR.2	sp|P41161|ETV5_HUMAN
+43.006GGYFSSSHEGFSYEK.2	sp|P41161|ETV5_HUMAN
M+15.995MPENQYPSEQR.2	sp|P41161|ETV5_HUMAN
MM+15.995PENQYPSEQR.2	sp|P41161|ETV5_HUMAN
ELHSPSSELSSC+57.021SHEQALGANYGEK.4	sp|P41161|ETV5_HUMAN
ELHSPSSELSSC+57.021SHEQALGANYGEK.3	sp|P41161|ETV5_HUMAN
C+57.021LYNYC+57.021AYDR.2	sp|P41161|ETV5_HUMAN
Q+0.984LSEPC+57.021HPFPPQPGVPGDNRPSYHR.4	sp|P41161|ETV5_HUMAN
DYC+57.021VDSEVPNC+57.021QSSYM+15.995R.2	sp|P41161|ETV5_HUMAN
LYFDDTC+57.021VVPERLEGK.3	sp|P41161|ETV5_HUMAN
+42.011MDGFYDQQVPFMVPGK.2	sp|P41161|ETV5_HUMAN
QLSEPC+57.021HPFPPQPGVPGDNRPSYHR.5	sp|P41161|ETV5_HUMAN
DYC+57.021VDSEVPNC+57.021QSSYMR.3	sp|P41161|ETV5_HUMAN
KVKQEPTMYR.3	sp|P41161|ETV5_HUMAN
ESGVFEGIPTYR.2	sp|Q8WTV0|SCRB1_HUMAN
TFQFQPSK.2	sp|Q8WTV0|SCRB1_HUMAN
IDPSSLSFNMWK.2	sp|Q8WTV0|SCRB1_HUMAN
SLSFLGTFILK.2	sp|Q9H3H5|GPT_HUMAN
LC+57.021GQDLNK.2	sp|Q9H3H5|GPT_HUMAN
TGKLEMSYSK.3	sp|Q9H3H5|GPT_HUMAN
VAESLQLVTVH.2	sp|Q9H3H5|GPT_HUMAN
TGKLEMSYSK.2	sp|Q9H3H5|GPT_HUMAN
LSEEELPAILK.2	sp|Q9Y3L3|3BP1_HUMAN
SLSSLDTALAELR.2	sp|Q9Y3L3|3BP1_HUMAN
TPETAEFLGEDLLQVEQR.2	sp|Q9Y3L3|3BP1_HUMAN
VYGVSLATHLQELGR.3	sp|Q9Y3L3|3BP1_HUMAN
EDSYANYFIR.2	sp|Q9Y3L3|3BP1_HUMAN
ALEMSC+57.021AIQNQLAR.2	sp|Q9Y3L3|3BP1_HUMAN
SPPETAAPVEDMAR.2	sp|Q9Y3L3|3BP1_HUMAN
LQALQEVC+57.021SR.2	sp|Q9Y3L3|3BP1_HUMAN
LVSDWNTLK.2	sp|Q9Y3L3|3BP1_HUMAN
LAEEQEVNK.2	sp|Q9Y3L3|3BP1_HUMAN
EAFDLFDVDGSGTIDAK.2	sp|Q12798|CETN1_HUMAN
ISFNDFLAVM+15.995TQK.2	sp|Q12798|CETN1_HUMAN
ISFNDFLAVMTQK.2	sp|Q12798|CETN1_HUMAN
VAPKPELTEDQKQEVR.4	sp|Q12798|CETN1_HUMAN
LFNTSGDATNPDR.2	sp|O75317|UBP12_HUMAN
GFSNTETLC+57.021SEYK.2	sp|O75317|UBP12_HUMAN
YYC+57.021EEC+57.021R.2	sp|O75317|UBP12_HUMAN
VQMATLEDDVVEEER.2	sp|Q01113|IL9R_HUMAN
FDDLSGEYNPEVFDK.2	sp|Q96EU6|RRP36_HUMAN
MEQQEMAQQER.2	sp|Q96EU6|RRP36_HUMAN
TYQFLNDIR.2	sp|Q96EU6|RRP36_HUMAN
FDDLSGEYNPEVFDKTYQFLNDIR.3	sp|Q96EU6|RRP36_HUMAN
NHSLDC+57.021LC+57.021FR.3	sp|Q6PG37|ZN790_HUMAN
FIGSAEDLGK.2	sp|Q16772|GSTA3_HUMAN
VLQSHGQDYLVGNK.3	sp|Q16772|GSTA3_HUMAN
VLQSHGQDYLVGNK.2	sp|Q16772|GSTA3_HUMAN
NDGSLMFQQVPMVEIDGMK.2	sp|Q16772|GSTA3_HUMAN
AAAQNSPEDEGLLIVK.2	sp|P49910|ZN165_HUMAN
RLNLNSNEFTHQK.3	sp|P49910|ZN165_HUMAN
LGSLALHNSESLDQEHAK.3	sp|Q7L3B6|CD37L_HUMAN
FLSDHPYLVC+57.021EETAK.3	sp|Q7L3B6|CD37L_HUMAN
AEGEAEEESDFDVFPSSPR.2	sp|Q7L3B6|CD37L_HUMAN
LGSLALHNSESLDQEHAK.4	sp|Q7L3B6|CD37L_HUMAN
WNLAEAQQK.2	sp|Q7L3B6|CD37L_HUMAN
-17.027QKEEALVQR.2	sp|Q7L3B6|CD37L_HUMAN
AEEEGYFEAFKNELEAFK.3	sp|Q7L3B6|CD37L_HUMAN
C+57.021PQLPGGGAQMYSHGIELAC+57.021QK.3	sp|Q7L3B6|CD37L_HUMAN
SQTEAVTFLANHDDSR.3	sp|Q9Y2S7|PDIP2_HUMAN
LENLDSDVVQLR.2	sp|Q9Y2S7|PDIP2_HUMAN
VLETVGVFEVPK.2	sp|Q9Y2S7|PDIP2_HUMAN
LAWAENSIDFISR.2	sp|Q9H4I8|SEHL2_HUMAN
LTLILNPLTK.2	sp|P03905|NU4M_HUMAN
HLSSEPLSR.2	sp|P03905|NU4M_HUMAN
MPLYGLHLWLPK.3	sp|P03905|NU4M_HUMAN
STNIEDLHVSQAVNR.3	sp|Q96NB1|FOPNL_HUMAN
QFLIHELNAFEESK.3	sp|Q96NB1|FOPNL_HUMAN
-17.027QFLIHELNAFEESK.2	sp|Q96NB1|FOPNL_HUMAN
STNIEDLHVSQAVNR.2	sp|Q96NB1|FOPNL_HUMAN
MFVGQVPR.2	sp|Q92879|CELF1_HUMAN
VMFSSFGQIEEC+57.021R.2	sp|Q92879|CELF1_HUMAN
AALEAQNALHNMK.2	sp|Q92879|CELF1_HUMAN
ELFEQYGAVYEINVLR.2	sp|Q92879|CELF1_HUMAN
AMHQAQTMEGC+57.021SSPMVVK.3	sp|Q92879|CELF1_HUMAN
GC+57.021AFVTFTTR.2	sp|Q92879|CELF1_HUMAN
AALEAQNALHNMK.3	sp|Q92879|CELF1_HUMAN
+42.011MNGTLDHPDQPDLDAIK.2	sp|Q92879|CELF1_HUMAN
+43.006MNGTLDHPDQPDLDAIK.2	sp|Q92879|CELF1_HUMAN
LFIGMISK.2	sp|Q92879|CELF1_HUMAN
KAALEAQNALHNMK.3	sp|Q92879|CELF1_HUMAN
VM+15.995FSSFGQIEEC+57.021R.2	sp|Q92879|CELF1_HUMAN
M+15.995FVGQVPR.2	sp|Q92879|CELF1_HUMAN
+43.006M+15.995NGTLDHPDQPDLDAIK.2	sp|Q92879|CELF1_HUMAN
AALEAQNALHNM+15.995K.2	sp|Q92879|CELF1_HUMAN
ELFEQYGAVYEINVLR.3	sp|Q92879|CELF1_HUMAN
AALEAQNALHNM+15.995K.3	sp|Q92879|CELF1_HUMAN
AMHQAQTMEGC+57.021SSPMVVK.2	sp|Q92879|CELF1_HUMAN
AFPAPAQEPR.2	sp|P09067|HXB5_HUMAN
SSASSSHFGAVGESSR.2	sp|P09067|HXB5_HUMAN
SSASSSHFGAVGESSR.3	sp|P09067|HXB5_HUMAN
AQPEPM+15.995ATSTAAPEGQTPQIFPWMR.3	sp|P09067|HXB5_HUMAN
YPNGPDYQLLNYGSGSSLSGSYR.3	sp|P09067|HXB5_HUMAN
+42.011SSYFVNSFSGR.2	sp|P09067|HXB5_HUMAN
YLEHGEYEGNLYGTR.3	sp|Q14168|MPP2_HUMAN
DNNLELVQEILR.2	sp|Q14168|MPP2_HUMAN
ILPSYQEPHLPR.3	sp|Q14168|MPP2_HUMAN
YLEHGEYEGNLYGTR.2	sp|Q14168|MPP2_HUMAN
VEGGELVIAR.2	sp|Q14168|MPP2_HUMAN
TAGEHLGVTFR.3	sp|Q14168|MPP2_HUMAN
EGQGYSFVSR.2	sp|Q14168|MPP2_HUMAN
NAEFDRHELLIYEEVAR.3	sp|Q14168|MPP2_HUMAN
AALESGISTK.2	sp|Q14168|MPP2_HUMAN
EVNGQPVGSDPR.2	sp|Q14168|MPP2_HUMAN
EVDSGNDIYGNPIKR.3	sp|P16035|TIMP2_HUMAN
GSGGGGPASASGPAASESRPLPR.3	sp|Q9Y6J9|TAF6L_HUMAN
SPYSSDTTPC+57.021C+57.021FAYIARPLPR.3	sp|P13501|CCL5_HUMAN
EVSPGAGTEVQDALER.2	sp|Q6SZW1|SARM1_HUMAN
LLGEEVPRPILPSVPSWK.3	sp|Q6SZW1|SARM1_HUMAN
IGLGVILNLAK.2	sp|Q6SZW1|SARM1_HUMAN
ALPELQQALSALK.2	sp|Q6SZW1|SARM1_HUMAN
LNESTTFVLGSR.2	sp|Q9H147|TDIF1_HUMAN
DNVGEEVDAEQLIQEAC+57.021R.2	sp|Q9H147|TDIF1_HUMAN
AVLQPSINEEIQTVFNK.2	sp|Q9H147|TDIF1_HUMAN
SFVLPSWMVEK.2	sp|Q9H147|TDIF1_HUMAN
SQMTTSFTDPAISMDLLR.2	sp|Q9H147|TDIF1_HUMAN
LTHELPGIK.3	sp|Q9H147|TDIF1_HUMAN
AVLQPSINEEIQTVFNK.3	sp|Q9H147|TDIF1_HUMAN
DNVGEEVDAEQLIQEAC+57.021R.3	sp|Q9H147|TDIF1_HUMAN
DLAASDDYR.2	sp|Q9H147|TDIF1_HUMAN
LTHELPGIK.2	sp|Q9H147|TDIF1_HUMAN
LSPEIVELSEPLQVVR.2	sp|Q9NXG6|P4HTM_HUMAN
AQGPGPEPTLGPLTR.2	sp|Q9NXG6|P4HTM_HUMAN
+42.011AVEELQSIIK.2	sp|Q92990|GLMN_HUMAN
+42.011AVEELQSIIKR.2	sp|Q92990|GLMN_HUMAN
GLELLENSLLR.2	sp|Q92990|GLMN_HUMAN
SFLTVPQGLVK.2	sp|Q92990|GLMN_HUMAN
SLGAEHVITEEELR.3	sp|Q9BV79|MECR_HUMAN
SLGAEHVITEEELR.2	sp|Q9BV79|MECR_HUMAN
NVLTNTQSENER.2	sp|Q8TD16|BICD2_HUMAN
EINQNVEIQR.2	sp|Q8TD16|BICD2_HUMAN
LLQDYSELEEENISLQK.2	sp|Q8TD16|BICD2_HUMAN
AGLLATLQDTQK.2	sp|Q8TD16|BICD2_HUMAN
LVMEAQPEWLR.2	sp|Q8TD16|BICD2_HUMAN
LELLELDHEQTR.3	sp|Q8TD16|BICD2_HUMAN
RLEEETEYLNSQLEDAIR.3	sp|Q8TD16|BICD2_HUMAN
VAADGESREESLIQESASK.3	sp|Q8TD16|BICD2_HUMAN
FSDDAAEPNNDAEALVNGFEHGGLAK.3	sp|Q8TD16|BICD2_HUMAN
LDDTSLEFLQSR.2	sp|Q9UKA2|FBXL4_HUMAN
LQQLDILGTR.2	sp|Q9UKA2|FBXL4_HUMAN
SVC+57.021DTDIDELAC+57.021NC+57.021TR.2	sp|Q9UKA2|FBXL4_HUMAN
WEILWSERPTK.3	sp|Q9UKA2|FBXL4_HUMAN
SFGFVSSGAFAPLTK.2	sp|Q2Q1W2|LIN41_HUMAN
LESTISAVQQVLEEGR.2	sp|Q2Q1W2|LIN41_HUMAN
VTGEADVEFATHEDAVAAMAK.3	sp|P55795|HNRH2_HUMAN
LPANHPLLTGQR.3	sp|P38606|VATA_HUMAN
VGSHITGGDIYGIVSENSLIK.3	sp|P38606|VATA_HUMAN
NSHLTSVTSESEQEFLYK.3	sp|Q9UJ71|CLC4K_HUMAN
LAILGIHNEVSK.3	sp|P12814|ACTN1_HUMAN
IDQLEGDHQLIQEALIFDNK.3	sp|P12814|ACTN1_HUMAN
AFGGVIFQK.2	sp|Q9Y5L3|ENTP2_HUMAN
DLVSGLFSFSSC+57.021PFSR.2	sp|Q9Y5L3|ENTP2_HUMAN
VSLSGSSDPHLC+57.021R.3	sp|Q9Y5L3|ENTP2_HUMAN
ASEVQLHLYGQHYR.3	sp|Q9Y5L3|ENTP2_HUMAN
SLFGLDDLK.2	sp|P57727|TMPS3_HUMAN
VTSFLDWIHEQMER.3	sp|P57727|TMPS3_HUMAN
GENDPPAVEAPFSFR.2	sp|P57727|TMPS3_HUMAN
+42.011GENDPPAVEAPFSFR.2	sp|P57727|TMPS3_HUMAN
VGGQNAVLQVFTAASWK.2	sp|P57727|TMPS3_HUMAN
VTSFLDWIHEQMER.2	sp|P57727|TMPS3_HUMAN
ISPVAPDADAVAAQILSLLPLK.3	sp|P57727|TMPS3_HUMAN
SWTIQVGLVSLLDNPAPSHLVEK.3	sp|P57727|TMPS3_HUMAN
MGENDPPAVEAPFSFR.2	sp|P57727|TMPS3_HUMAN
PPAVEAPFSFR.2	sp|P57727|TMPS3_HUMAN
LGNDIALMK.2	sp|P57727|TMPS3_HUMAN
EEFVSIDHLLPDDKVTALHHSVYVR.4	sp|P57727|TMPS3_HUMAN
EEFVSIDHLLPDDKVTALHHSVYVR.3	sp|P57727|TMPS3_HUMAN
EEFVSIDHLLPDDK.3	sp|P57727|TMPS3_HUMAN
EEFVSIDHLLPDDKVTALHHSVYVR.5	sp|P57727|TMPS3_HUMAN
VSSLEGQFREEFVSIDHLLPDDKVTALHHSVYVR.5	sp|P57727|TMPS3_HUMAN
SWTIQVGLVSLLDNPAPSHLVEK.4	sp|P57727|TMPS3_HUMAN
AGSDYEYSEGTLVFKPGETQK.3	sp|Q9UPR5|NAC2_HUMAN
AAPAEGAGEDEDDGASR.2	sp|Q9UPR5|NAC2_HUMAN
IGIIDDDIFEEDEHFFVR.3	sp|Q9UPR5|NAC2_HUMAN
SIELDGTFVGAEAPGELGGLGPGPAEAR.2	sp|Q9UPR5|NAC2_HUMAN
VENDAIGDVAC+57.021DSYHK.3	sp|P09848|LPH_HUMAN
LYLSHNQLSEIPLNLPK.3	sp|Q9BXN1|ASPN_HUMAN
VGVNDFC+57.021PTVPK.2	sp|Q9BXN1|ASPN_HUMAN
LLTTGTIEEK.2	sp|Q9Y620|RA54B_HUMAN
SAAPSQLQGNSFK.2	sp|Q9Y620|RA54B_HUMAN
SLLEGSIDPTQYEDTLR.2	sp|O75182|SIN3B_HUMAN
SLLNEIESVYDEHQEQHSEGR.4	sp|O75182|SIN3B_HUMAN
+42.011AHAGGGSGGSGAGGPAGR.2	sp|O75182|SIN3B_HUMAN
LPVHVEDALTYLDQVK.3	sp|O75182|SIN3B_HUMAN
SFLEILHTYQK.3	sp|O75182|SIN3B_HUMAN
FLDHPEIYR.3	sp|O75182|SIN3B_HUMAN
YVEQYVGTEGASSSPTEGFLLKPVFLQR.3	sp|O75182|SIN3B_HUMAN
LDDSLGGTSEVIQR.2	sp|O75182|SIN3B_HUMAN
YGTLQEFSFFDK.2	sp|O75182|SIN3B_HUMAN
SAPSSEPHLIFVYEDR.3	sp|O75182|SIN3B_HUMAN
GQEDLLSEFGQFLPEAK.2	sp|O75182|SIN3B_HUMAN
ANQQETEQFYFTK.2	sp|O75044|SRGP2_HUMAN
TIIIQHENIFPSPR.3	sp|O75044|SRGP2_HUMAN
SEIEVISEPPEEK.2	sp|O75044|SRGP2_HUMAN
HGLQHEGIFR.3	sp|O75044|SRGP2_HUMAN
TLQEVTQLSQEAQR.2	sp|P40939|ECHA_HUMAN
SEVSSDEDIQFR.2	sp|P40939|ECHA_HUMAN
YTSHYPQPGDDGYEEINEGYGNFMEENPK.3	sp|Q8TBE7|S35G2_HUMAN
YTSHYPQPGDDGYEEINEGYGNFMEENPKK.4	sp|Q8TBE7|S35G2_HUMAN
VPSLELIFIR.2	sp|Q8TBE7|S35G2_HUMAN
-17.027QDYQEILDSPIK.2	sp|Q8TBE7|S35G2_HUMAN
IHPNTVMVK.2	sp|Q8TBE7|S35G2_HUMAN
YTSHYPQPGDDGYEEINEGYGNFM+15.995EENPK.3	sp|Q8TBE7|S35G2_HUMAN
YGEHYDSVR.3	sp|Q5T2D3|OTUD3_HUMAN
PGTFAGNDAIVAFAR.2	sp|Q5T2D3|OTUD3_HUMAN
IFGNQGLNEGR.2	sp|Q5T2D3|OTUD3_HUMAN
IFGNQGLNEGRTENNK.3	sp|Q5T2D3|OTUD3_HUMAN
GQQELTQQTNEETAK.2	sp|Q0VF96|CGNL1_HUMAN
VLETEGSQESTVIR.2	sp|Q0VF96|CGNL1_HUMAN
EQYDAELQALR.2	sp|Q0VF96|CGNL1_HUMAN
-17.027QLEEALVHAR.2	sp|Q0VF96|CGNL1_HUMAN
SQHNEKVEENSTLQQR.3	sp|Q0VF96|CGNL1_HUMAN
RALENELEAAQGNLSQTTQEQK.3	sp|Q0VF96|CGNL1_HUMAN
VQGIDGHPYIVLNNTER.3	sp|Q0VF96|CGNL1_HUMAN
SNTSEQDQAGTEMR.2	sp|Q0VF96|CGNL1_HUMAN
LLLDEEEALAK.2	sp|Q14142|TRI14_HUMAN
GLVEAVESTLQTPLDIR.2	sp|Q14142|TRI14_HUMAN
GLVEAVESTLQTPLDIR.3	sp|Q14142|TRI14_HUMAN
FDALWQVLAR.2	sp|Q14142|TRI14_HUMAN
VWSISQEPDPVQR.2	sp|Q14142|TRI14_HUMAN
SEEPYGQLNPK.2	sp|Q8TCG2|P4K2B_HUMAN
LASADGGSPEEEEDGEREPLLPR.3	sp|Q8TCG2|P4K2B_HUMAN
IPDPEDMEPLELK.2	sp|Q00532|CDKL1_HUMAN
FLESEDDPVIK.2	sp|Q00532|CDKL1_HUMAN
IGEGSYGVVFK.2	sp|Q00532|CDKL1_HUMAN
SDVDQLYLIR.2	sp|Q00532|CDKL1_HUMAN
LQYLPQLTGSSILPALDNKK.3	sp|Q00532|CDKL1_HUMAN
HQQVFSTNQYFSGVK.3	sp|Q00532|CDKL1_HUMAN
FLESEDDPVIKK.3	sp|Q00532|CDKL1_HUMAN
YIDYGNTEILNR.2	sp|Q9BXU1|STK31_HUMAN
GYSVDVDTEAK.2	sp|Q9BXU1|STK31_HUMAN
SDIVEIPLELQFSSVAK.2	sp|Q9BXU1|STK31_HUMAN
GVAQGLHTLHK.3	sp|Q9BXU1|STK31_HUMAN
ANLNAVQANMPLNSEETLK.2	sp|Q9BXU1|STK31_HUMAN
KLDPGQLVLR.2	sp|Q9BXU1|STK31_HUMAN
EGANSDEILKK.2	sp|Q9BXU1|STK31_HUMAN
EQGIVGDFDFTK.2	sp|Q9BXU1|STK31_HUMAN
SNLEESDDPDGSQIEK.2	sp|Q9BXU1|STK31_HUMAN
TC+57.021EYVSEGNILIAQR.2	sp|Q9BXU1|STK31_HUMAN
AAAVDLTNHLEYTLK.3	sp|Q9BXU1|STK31_HUMAN
AAAVDLTNHLEYTLK.2	sp|Q9BXU1|STK31_HUMAN
ADIIHGSLHQNNVFALNR.3	sp|Q9BXU1|STK31_HUMAN
SEVN+0.984GQIILLK.2	sp|Q9BXU1|STK31_HUMAN
+42.011MWVQGHSSR.2	sp|Q9BXU1|STK31_HUMAN
TGVAPDVFAENMK.2	sp|Q01581|HMCS1_HUMAN
DVGSEEIQDAENSAK.2	sp|Q8TCU4|ALMS1_HUMAN
LLTSKPVAQDQESLGFLGPK.3	sp|Q8TCU4|ALMS1_HUMAN
TLTSEHPQLDR.3	sp|Q8TCU4|ALMS1_HUMAN
TGVSTVTSTSYSHR.3	sp|Q8TCU4|ALMS1_HUMAN
LSSDAVTQITTESPEK.2	sp|Q8TCU4|ALMS1_HUMAN
FASSSSVQQVTFSR.2	sp|Q8TCU4|ALMS1_HUMAN
ISTVIGPNDQK.2	sp|Q8TCU4|ALMS1_HUMAN
HVNLSASLDQNNSHFK.3	sp|Q8TCU4|ALMS1_HUMAN
SLSLQEGDQLLSAR.2	sp|Q9BXM0|PRAX_HUMAN
EAQAGEAATGEGGLR.2	sp|Q9BXM0|PRAX_HUMAN
VGGEGAEEQPPGAER.2	sp|Q9BXM0|PRAX_HUMAN
ESLSAATAQAAER.2	sp|Q709C8|VP13C_HUMAN
EALSTATVQAAER.2	sp|Q709C8|VP13C_HUMAN
NTLTTGVEEIR.2	sp|Q709C8|VP13C_HUMAN
VLESVVADLLNR.2	sp|Q709C8|VP13C_HUMAN
TLDVFNIILAR.2	sp|Q709C8|VP13C_HUMAN
VLLFTDDVALVSK.2	sp|Q709C8|VP13C_HUMAN
IQGLDSSLSLQSR.2	sp|Q709C8|VP13C_HUMAN
ILLENLGEASSQPSPTQSVQETVR.3	sp|Q709C8|VP13C_HUMAN
VFTDSEELASALDFKK.3	sp|Q5VT97|SYDE2_HUMAN
GTLNYINSPDNTPSLSK.2	sp|Q5VT97|SYDE2_HUMAN
ITLTDLFENAYGSSMK.2	sp|Q5VT97|SYDE2_HUMAN
HTEDSLC+57.021SSEHAGDIQTTR.3	sp|Q5VT97|SYDE2_HUMAN
SNGMNPIHPAHSTEFVQQYK.4	sp|Q5VT97|SYDE2_HUMAN
ELEELKDNIEFR.3	sp|Q5VT97|SYDE2_HUMAN
LPAVNLSMLSGSDLMK.2	sp|Q5VT97|SYDE2_HUMAN
AKIHDIVLVGGSTR.2	sp|P34931|HS71L_HUMAN
LLQDYFNGR.2	sp|P34931|HS71L_HUMAN
AKIHDIVLVGGSTR.3	sp|P34931|HS71L_HUMAN
NQVAMNPQNTVFDAK.3	sp|P34931|HS71L_HUMAN
+42.011LVSHFVEEFKR.3	sp|P34931|HS71L_HUMAN
NQVAMNPQNTVFDAKR.3	sp|P34931|HS71L_HUMAN
ARFEELC+57.021ADLFR.3	sp|P34931|HS71L_HUMAN
+42.011DAKMDKAKIHDIVLVGGSTR.3	sp|P34931|HS71L_HUMAN
RLVSHFVEEFKR.4	sp|P34931|HS71L_HUMAN
KNQVAMNPQNTVFDAK.3	sp|P34931|HS71L_HUMAN
IAIGIDLGTTYSC+57.021VGVFQHGK.3	sp|P34931|HS71L_HUMAN
NQVAMNPQNTVFDAK.2	sp|P34931|HS71L_HUMAN
MDKAKIHDIVLVGGSTR.3	sp|P34931|HS71L_HUMAN
VYESIGQYGGETVK.2	sp|Q8N3R9|MPP5_HUMAN
ILEIEDLFSSLK.2	sp|Q8N3R9|MPP5_HUMAN
TGIDNPMFDTEEGIVLESPHYAVK.3	sp|Q8N3R9|MPP5_HUMAN
VAEQEMQLEPITDER.2	sp|Q8N3R9|MPP5_HUMAN
FIEHGEFEK.3	sp|Q8N3R9|MPP5_HUMAN
NEMDSVIISR.2	sp|Q8N3R9|MPP5_HUMAN
EGDEDNQPLAGLVPGK.2	sp|Q8N3R9|MPP5_HUMAN
AHFDYDPSDDPYVPC+57.021R.3	sp|Q8N3R9|MPP5_HUMAN
QAFEADIAAGK.2	sp|Q8N3R9|MPP5_HUMAN
EGQELTALLNTPHIQALLLAHDK.4	sp|Q8N3R9|MPP5_HUMAN
FIEHGEFEK.2	sp|Q8N3R9|MPP5_HUMAN
SQVGTLLFR.2	sp|P30305|MPIP2_HUMAN
MEVEELSPLALGR.2	sp|P30305|MPIP2_HUMAN
YISPETMVALLTGK.2	sp|P30305|MPIP2_HUMAN
LLGHSPVLR.3	sp|P30305|MPIP2_HUMAN
AFLLQTVDGK.2	sp|P30305|MPIP2_HUMAN
NITNSQAPDGR.2	sp|P30305|MPIP2_HUMAN
VTSFSTPPTPER.2	sp|Q6ICG6|K0930_HUMAN
LAYSGSESGADGR.2	sp|Q6ICG6|K0930_HUMAN
SQQVFASPSK.2	sp|Q6ICG6|K0930_HUMAN
ADGNFLLYAHLTYVTLPLHR.4	sp|Q6ICG6|K0930_HUMAN
LAYSGSESGADGRK.3	sp|Q6ICG6|K0930_HUMAN
YSNMEFVR.2	sp|Q6ICG6|K0930_HUMAN
AAEPEVEVEVYR.2	sp|Q6ICG6|K0930_HUMAN
TPPYADPSLQAPVR.2	sp|Q04206|TF65_HUMAN
LPPVLSHPIFDNR.3	sp|Q04206|TF65_HUMAN
DVDNLFFLQGFLK.2	sp|O75064|DEN4B_HUMAN
AELFESLQEQPGALPVPGPSR.2	sp|O75064|DEN4B_HUMAN
ALGLLSAVER.2	sp|O75064|DEN4B_HUMAN
VFLRPLTQAPSEGAR.3	sp|O75064|DEN4B_HUMAN
QAGIVPNTITYGYYNK.2	sp|O75064|DEN4B_HUMAN
ANTLVYEAELLGR.2	sp|O75064|DEN4B_HUMAN
AVGLLLETLGPPPTGLHLQR.3	sp|O75064|DEN4B_HUMAN
VESGAWAYLSPLVLR.2	sp|O75064|DEN4B_HUMAN
LTVSEDGPGVR.2	sp|Q96CW6|S7A6O_HUMAN
TSDPDVILC+57.021NSVELIR.2	sp|Q96CW6|S7A6O_HUMAN
SAEPAEALVLAC+57.021K.2	sp|Q96CW6|S7A6O_HUMAN
AAENNVFHLVATVC+57.021SQEEPVQPLLR.3	sp|Q96CW6|S7A6O_HUMAN
ILNQNELVNALK.2	sp|Q5NDL2|EOGT_HUMAN
QPIPVASHAVGQPVSTGGQTLVAK.3	sp|Q9ULH7|MKL2_HUMAN
NSNSGNSALNNATPNTPR.2	sp|Q9ULH7|MKL2_HUMAN
TPPTADQPPPRPAAPVLPTNTVSSAK.3	sp|Q9ULH7|MKL2_HUMAN
GLPVSGTKPDLIER.3	sp|Q9ULH7|MKL2_HUMAN
MHILEETFAEPSLQATQMK.3	sp|Q9ULH7|MKL2_HUMAN
SGEISLPIKEEPSPISK.3	sp|Q9ULH7|MKL2_HUMAN
SSGFLSNLLGGH.2	sp|Q9H6L5|F134B_HUMAN
LDFGIGEYINQK.2	sp|Q9H6L5|F134B_HUMAN
+42.011SNLAGDVITAAVTAAIK.2	sp|Q9H6L5|F134B_HUMAN
SWEVINSKPDERPR.3	sp|Q9H6L5|F134B_HUMAN
SLSESWEVINSKPDERPR.4	sp|Q9H6L5|F134B_HUMAN
DLSDFPSLENGMGTNDEDELSLGLPTELKR.3	sp|Q9H6L5|F134B_HUMAN
MGTNDEDELSLGLPTELKR.3	sp|Q9H6L5|F134B_HUMAN
GTNDEDELSLGLPTELK.2	sp|Q9H6L5|F134B_HUMAN
EQLDSGHRPSK.2	sp|Q9H6L5|F134B_HUMAN
SHKDDSELDFSALC+57.021PK.3	sp|Q9H6L5|F134B_HUMAN
+42.011MGTNDEDELSLGLPTELKR.3	sp|Q9H6L5|F134B_HUMAN
SWEVINSKPDERPR.4	sp|Q9H6L5|F134B_HUMAN
EVDEISPEDDQR.2	sp|Q96T37|RBM15_HUMAN
AFSSFVTLDNHLYSLGGLR.3	sp|Q8IYD2|KLD8A_HUMAN
EAAMGISVTAK.2	sp|Q8IYD2|KLD8A_HUMAN
SSPETPPQESTC+57.021VDDIHPR.3	sp|Q9Y2H2|SAC2_HUMAN
SQSLSSTDSSVHAPSEITVAHGSGLGK.4	sp|Q9Y2H2|SAC2_HUMAN
-17.027QVIINLVDQAGR.2	sp|Q9Y2H2|SAC2_HUMAN
GEQSAGENSLEDLTK.2	sp|Q9ULH1|ASAP1_HUMAN
AIYNSGQDHVQNEENYAQVLDK.3	sp|Q9ULH1|ASAP1_HUMAN
NTVTLLEEALDQDR.2	sp|Q9ULH1|ASAP1_HUMAN
ATQC+57.021EDLLSQAK.2	sp|Q9ULH1|ASAP1_HUMAN
GAVPWGNDGGPSSSSK.2	sp|Q9ULH1|ASAP1_HUMAN
LALPGFSTPR.2	sp|Q9ULH1|ASAP1_HUMAN
IQSLELDKLGTSELLLAK.3	sp|Q9ULH1|ASAP1_HUMAN
TTNKFEGLSQQSSTSSAK.3	sp|Q9ULH1|ASAP1_HUMAN
FGSNFLSR.2	sp|Q9ULH1|ASAP1_HUMAN
GPTGPPSTLPLSTQTSSGSSTLSK.2	sp|Q9ULH1|ASAP1_HUMAN
LDQDKIEALSSK.3	sp|Q12933|TRAF2_HUMAN
DLAMADLEQK.2	sp|Q12933|TRAF2_HUMAN
IPAIFSPAFYTSR.2	sp|Q12933|TRAF2_HUMAN
+42.011AAASVTPPGSLELLQPGFSK.3	sp|Q12933|TRAF2_HUMAN
SFSQSSNLITHVR.3	sp|Q9UEG4|ZN629_HUMAN
SFIMSSTLIR.2	sp|Q9UEG4|ZN629_HUMAN
YIDVVINK.2	sp|O75525|KHDR3_HUMAN
DSLDPSFTHALR.3	sp|O75525|KHDR3_HUMAN
YLPELMAEKDSLDPSFTHALR.4	sp|O75525|KHDR3_HUMAN
LHHISMWK.3	sp|Q9UBZ9|REV1_HUMAN
SALVVTDTGDMSVLNSPR.2	sp|Q9UBZ9|REV1_HUMAN
VIRPEWIVESIK.3	sp|Q9UBZ9|REV1_HUMAN
DC+57.021TLQQLQQSTR.2	sp|Q9UBZ9|REV1_HUMAN
SSTDFRDC+57.021TLQQLQQSTR.3	sp|Q9UBZ9|REV1_HUMAN
LLSYIPYQLYTK.2	sp|Q9UBZ9|REV1_HUMAN
APLRPGANPQLEWQYYQNK.3	sp|Q9UBZ9|REV1_HUMAN
AEIASC+57.021SYEAR.2	sp|Q9UBZ9|REV1_HUMAN
TVTLDQATDNAK.2	sp|Q9UBZ9|REV1_HUMAN
AAVDLEISSASR.2	sp|Q9UBZ9|REV1_HUMAN
TNSFSLSPLHSNTK.3	sp|Q9UBZ9|REV1_HUMAN
NTDALRNPHR.3	sp|Q9UBZ9|REV1_HUMAN
TVAELVQFLLVK.2	sp|Q9HAY2|MAGF1_HUMAN
ALAAKALAR.2	sp|Q9HAY2|MAGF1_HUMAN
EALADEADRAR.3	sp|Q9HAY2|MAGF1_HUMAN
KEPQHWPVQYR.3	sp|Q9HAY2|MAGF1_HUMAN
+42.011MLQTPESR.2	sp|Q9HAY2|MAGF1_HUMAN
EEGAAEPALTR.2	sp|Q9HAY2|MAGF1_HUMAN
VQQRYLSYR.3	sp|Q9HAY2|MAGF1_HUMAN
RLIMEDFVQQR.2	sp|Q9HAY2|MAGF1_HUMAN
RLIMEDFVQQR.3	sp|Q9HAY2|MAGF1_HUMAN
EALADEADR.2	sp|Q9HAY2|MAGF1_HUMAN
LIMEDFVQQR.2	sp|Q9HAY2|MAGF1_HUMAN
EELGAGREEGAAEPALTR.3	sp|Q9HAY2|MAGF1_HUMAN
SLLLPPPPFHGSISR.2	sp|Q6P4D5|F222C_HUMAN
WHFNINQK.2	sp|Q6P4D5|F222C_HUMAN
WHFNINQK.3	sp|Q6P4D5|F222C_HUMAN
SLPSSTTADGNILRR.3	sp|Q6P4D5|F222C_HUMAN
ETM+15.995SEWK.2	sp|Q6P4D5|F222C_HUMAN
LGFNSQVLQADMLR.2	sp|Q6P4D5|F222C_HUMAN
LHQIKQEEAMDLINR.3	sp|Q6P4D5|F222C_HUMAN
SQVLQADMLR.2	sp|Q6P4D5|F222C_HUMAN
SLLLPPPPFHGSISR.3	sp|Q6P4D5|F222C_HUMAN
QEEAMDLINR.2	sp|Q6P4D5|F222C_HUMAN
QEEAM+15.995DLINR.2	sp|Q6P4D5|F222C_HUMAN
-17.027QEEAMDLINR.2	sp|Q6P4D5|F222C_HUMAN
VFSYNSNFAR.2	sp|Q8WV37|ZN480_HUMAN
VFSNNSYLAR.2	sp|Q8WV37|ZN480_HUMAN
VFIQNSHLAQHWR.4	sp|Q8WV37|ZN480_HUMAN
VFIQNSHLAQHWR.3	sp|Q8WV37|ZN480_HUMAN
SSLANHWR.3	sp|Q8WV37|ZN480_HUMAN
NLVSLGISLPDLNINSMLEQR.2	sp|Q8WV37|ZN480_HUMAN
NSHLAEHC+57.021R.3	sp|Q8WV37|ZN480_HUMAN
VFSN+0.984NSYLAR.2	sp|Q8WV37|ZN480_HUMAN
SSLANHWR.2	sp|Q8WV37|ZN480_HUMAN
VFSNN+0.984SYLAR.2	sp|Q8WV37|ZN480_HUMAN
ITQYLDAGGIPR.2	sp|Q9UQM7|KCC2A_HUMAN
VLAGQEYAAK.2	sp|Q9UQM7|KCC2A_HUMAN
FTEEYQLFEELGK.2	sp|Q9UQM7|KCC2A_HUMAN
FYFENLWSR.2	sp|Q9UQM7|KCC2A_HUMAN
ESSESTNTTIEDEDTK.2	sp|Q9UQM7|KCC2A_HUMAN
WQIVHFHR.3	sp|Q9UQM7|KCC2A_HUMAN
VTEQLIEAISNGDFESYTK.3	sp|Q9UQM7|KCC2A_HUMAN
STVASC+57.021MHR.2	sp|Q9UQM7|KCC2A_HUMAN
MC+57.021DPGMTAFEPEALGNLVEGLDFHR.3	sp|Q9UQM7|KCC2A_HUMAN
MLTINPSK.2	sp|Q9UQM7|KCC2A_HUMAN
VFFINDQLR.2	sp|Q6IQ23|PKHA7_HUMAN
LLQEDLVHIR.3	sp|Q6IQ23|PKHA7_HUMAN
LENDVEQLK.2	sp|Q6IQ23|PKHA7_HUMAN
DQLESVLEVLHR.3	sp|Q6IQ23|PKHA7_HUMAN
ALIYNSSTAGSQAEQSGMR.2	sp|Q6IQ23|PKHA7_HUMAN
QGPGQSLSFPENYQTLPK.2	sp|Q6IQ23|PKHA7_HUMAN
AMNQAAQVLSR.2	sp|Q6IQ23|PKHA7_HUMAN
SLPLDQTLPR.2	sp|Q6IQ23|PKHA7_HUMAN
IEDVTAGLSANK.2	sp|Q6IQ23|PKHA7_HUMAN
LQQSSTIAPYVTLR.2	sp|Q6IQ23|PKHA7_HUMAN
SADDTYLQLK.2	sp|Q6IQ23|PKHA7_HUMAN
SPYSPAEEDALFMDLPTGPR.2	sp|Q6IQ23|PKHA7_HUMAN
LLEGAPTEDTLVQMEK.2	sp|Q8NFG4|FLCN_HUMAN
IIPYSSQYEEAYR.2	sp|Q8NFG4|FLCN_HUMAN
FALDGFFSSIR.2	sp|P28845|DHI1_HUMAN
QEEVYYDSSLWTTLLIR.2	sp|P28845|DHI1_HUMAN
LEGDTLIIPR.2	sp|P98160|PGBM_HUMAN
SIEYSPQLEDAGSR.2	sp|P98160|PGBM_HUMAN
LPAVEPTDQAQYLC+57.021R.2	sp|P98160|PGBM_HUMAN
SQSVRPGADVTFIC+57.021TAK.3	sp|P98160|PGBM_HUMAN
GSALGTPAAAEPVTPTSK.2	sp|P00519|ABL1_HUMAN
AGGKPSQSPSQEAAGEAVLGAK.3	sp|P00519|ABL1_HUMAN
ATSLVDAVNSDAAKPSQPGEGLK.3	sp|P00519|ABL1_HUMAN
GAVSTLLQAPELPTK.2	sp|P00519|ABL1_HUMAN
ITQTAEGLDPENYLSIK.2	sp|Q14112|NID2_HUMAN
AGLELGAEPETIVNSGLISPEGLAIDHIR.3	sp|Q14112|NID2_HUMAN
VFALYNDEER.2	sp|Q14112|NID2_HUMAN
VLFYTDLVNPR.2	sp|Q14112|NID2_HUMAN
ALDEPPYLTVGTDVSAK.2	sp|Q4LE39|ARI4B_HUMAN
QYGIIPWNAFPGK.2	sp|Q13491|GPM6B_HUMAN
+42.011METAAEENTEQSQER.2	sp|Q13491|GPM6B_HUMAN
SPQTN+0.984GTTGVEQIC+57.021VDIR.2	sp|Q13491|GPM6B_HUMAN
-17.027QYGIIPWNAFPGK.2	sp|Q13491|GPM6B_HUMAN
IGTILIQTNQLTGEPELHYLR.3	sp|Q9NWZ5|UCKL1_HUMAN
IIPGIGNFGDR.2	sp|Q9NWZ5|UCKL1_HUMAN
IFVDTDSDIR.2	sp|Q9NWZ5|UCKL1_HUMAN
HTADAQLC+57.021NHQTC+57.021PMK.3	sp|Q13118|KLF10_HUMAN
SQPAPVSPQQK.2	sp|Q13118|KLF10_HUMAN
ASAALYDFSVPSSETVIC+57.021R.2	sp|Q13118|KLF10_HUMAN
GAVMFVVPQPVVQSSKPPVVSPNGTR.3	sp|Q13118|KLF10_HUMAN
THLNVEAAR.2	sp|Q13118|KLF10_HUMAN
GAVMFVVPQPVVQSSKPPVVSPN+0.984GTR.3	sp|Q13118|KLF10_HUMAN
LSPIAPAPGFSPSAAK.2	sp|Q13118|KLF10_HUMAN
NIPC+57.021AAVSPNR.2	sp|Q13118|KLF10_HUMAN
AASILNYQNNSFR.2	sp|Q13118|KLF10_HUMAN
RTHLNVEAAR.3	sp|Q13118|KLF10_HUMAN
NTVADVDEK.2	sp|Q13118|KLF10_HUMAN
GAVMFVVPQ+0.984PVVQSSKPPVVSPNGTR.3	sp|Q13118|KLF10_HUMAN
LGVISSEELPLYYR.2	sp|Q96N46|TTC14_HUMAN
AIEDFELALENC+57.021PTHR.3	sp|Q96N46|TTC14_HUMAN
NFSEDDFASALR.2	sp|Q96N46|TTC14_HUMAN
FLNAESYYK.2	sp|Q96N46|TTC14_HUMAN
ALALDETFK.2	sp|Q96N46|TTC14_HUMAN
ALALDETFKDAEDALQK.3	sp|Q96N46|TTC14_HUMAN
HVDAMNEYNK.2	sp|Q96N46|TTC14_HUMAN
ALEIDKQNVEALVAR.3	sp|Q96N46|TTC14_HUMAN
LGVISSEELPLYYRR.3	sp|Q96N46|TTC14_HUMAN
LGIDESNPPSLMR.2	sp|Q96N46|TTC14_HUMAN
TEVPEEDALSSK.2	sp|Q96N46|TTC14_HUMAN
AIEDFELALENC+57.021PTHR.2	sp|Q96N46|TTC14_HUMAN
IRDILHDLEEIQEK.3	sp|Q8IUD6|RN135_HUMAN
FAQWAIHPTFNLK.3	sp|Q8IUD6|RN135_HUMAN
HYWEVDTR.2	sp|Q8IUD6|RN135_HUMAN
SLQNQRPLSESGPDNELSILGK.3	sp|Q8IUD6|RN135_HUMAN
LAFYSVDNQEK.2	sp|Q8IUD6|RN135_HUMAN
NTLLQDLADK.2	sp|Q8IUD6|RN135_HUMAN
LVTSDTAAGK.2	sp|Q8IUD6|RN135_HUMAN
FELDSEQVR.2	sp|Q5VZE5|NAA35_HUMAN
ASVDDDDSGWELSMPEK.2	sp|Q5VZE5|NAA35_HUMAN
YSPPPQSPELYVAASK.2	sp|Q5VZE5|NAA35_HUMAN
VLNFEQAIK.2	sp|Q5VZE5|NAA35_HUMAN
SLLQTTFLVDNKK.3	sp|Q5VZE5|NAA35_HUMAN
MILENIPNPDHEVNR.3	sp|Q5VZE5|NAA35_HUMAN
SFVSPPVLSPK.2	sp|Q5VZE5|NAA35_HUMAN
SNTNWVDITQDFEEAC+57.021R.2	sp|Q5VZE5|NAA35_HUMAN
VPPEFDFSAHK.3	sp|Q5VZE5|NAA35_HUMAN
VFGTHLMQDMVK.3	sp|Q5VZE5|NAA35_HUMAN
FAPFNSVMTPPPVHYLQFK.3	sp|Q5VZE5|NAA35_HUMAN
LSDIGVEDK.2	sp|Q96F45|ZN503_HUMAN
GTGGASAEGGPTGLAHGR.3	sp|Q96F45|ZN503_HUMAN
DLIALANTAGEVLLHR.3	sp|Q9UJX5|APC4_HUMAN
ESPLLFPYYPR.2	sp|Q9UJX5|APC4_HUMAN
LGQSIESSYSSIQK.2	sp|Q9UJX5|APC4_HUMAN
LQGFEGTLTAQGK.2	sp|O60229|KALRN_HUMAN
VLDQIEFLDTK.2	sp|P09914|IFIT1_HUMAN
LAADFENSVR.2	sp|P09914|IFIT1_HUMAN
VLEVDPENPESSAGYAISAYR.2	sp|P09914|IFIT1_HUMAN
EAENLMQEEHDNQANVR.3	sp|P09914|IFIT1_HUMAN
KPTFEVAHLDLAR.3	sp|P09914|IFIT1_HUMAN
YSVGIHNLLAYVK.3	sp|P09914|IFIT1_HUMAN
NLQEGNEVDSQSSIR.2	sp|O75152|ZC11A_HUMAN
NIEWFSIEK.2	sp|Q8IU60|DCP2_HUMAN
LYIIPGIPK.2	sp|Q8IU60|DCP2_HUMAN
HSQQLFPDGSPGDQWVK.3	sp|Q8IU60|DCP2_HUMAN
EVFEETGFDIK.2	sp|Q8IU60|DCP2_HUMAN
FILHIPSEER.3	sp|Q8IU60|DCP2_HUMAN
FILHIPSEERDNAIR.4	sp|Q8IU60|DCP2_HUMAN
AVFSHC+57.021PFLLPQGEDVEK.3	sp|Q8IU60|DCP2_HUMAN
VLDEWKEYK.3	sp|Q8IU60|DCP2_HUMAN
HSQQLFPDGSPGDQWVK.2	sp|Q8IU60|DCP2_HUMAN
EMNSELSLSHK.3	sp|H3BUK9|POTB2_HUMAN
EMNSELSLSHK.2	sp|H3BUK9|POTB2_HUMAN
TIQLNEEALTK.2	sp|H3BUK9|POTB2_HUMAN
EM+15.995NSELSLSHK.3	sp|H3BUK9|POTB2_HUMAN
ISLLPNDEDSLPPLLVASGEK.2	sp|Q7Z3T8|ZFY16_HUMAN
STIPVQQGLPTSK.2	sp|Q7Z3T8|ZFY16_HUMAN
SEITNQLSVSDINSQSVGGARPK.3	sp|Q7Z3T8|ZFY16_HUMAN
VGEATETALTTLVEK.2	sp|O14983|AT2A1_HUMAN
EFDDLPLAEQR.2	sp|O14983|AT2A1_HUMAN
ALGIVATTGVGTEIGK.2	sp|O14983|AT2A1_HUMAN
IGIFGENEEVADR.2	sp|O14983|AT2A1_HUMAN
ISLPVIGLDEILK.2	sp|O14983|AT2A1_HUMAN
TGTLTTNQMSVC+57.021K.2	sp|O14983|AT2A1_HUMAN
YGLNELPAEEGK.2	sp|O14983|AT2A1_HUMAN
MNVFNTDVR.2	sp|O14983|AT2A1_HUMAN
AYTGREFDDLPLAEQR.3	sp|O14983|AT2A1_HUMAN
ANAC+57.021NSVIR.2	sp|O14983|AT2A1_HUMAN
VQADVPPEILNNVGALHFR.3	sp|Q6PD62|CTR9_HUMAN
GLSPVSTVSTGEDSMVHNVSEK.3	sp|Q8WTR7|ZN473_HUMAN
LTQHWITHTR.3	sp|Q8WTR7|ZN473_HUMAN
LTQHWITHTR.4	sp|Q8WTR7|ZN473_HUMAN
NASLSVYPK.2	sp|Q8WTR7|ZN473_HUMAN
HSSLLIEHQALHAGEEPYK.4	sp|Q8WTR7|ZN473_HUMAN
HSSLLIEHQALHAGEEPYK.3	sp|Q8WTR7|ZN473_HUMAN
SDIATNGESPTEC+57.021K.2	sp|Q8WTR7|ZN473_HUMAN
AFVLSAHLNQHLR.3	sp|Q8WTR7|ZN473_HUMAN
LDQGGAPLAGTNK.2	sp|P05062|ALDOB_HUMAN
ETTIQGLDGLSER.2	sp|P05062|ALDOB_HUMAN
ELSEIAQSIVANGK.2	sp|P05062|ALDOB_HUMAN
GILAADESVGTMGNR.2	sp|P05062|ALDOB_HUMAN
GILAADESVGTM+15.995GNR.2	sp|P05062|ALDOB_HUMAN
ELSEIAQSIVAN+0.984GK.2	sp|P05062|ALDOB_HUMAN
IADQC+57.021PSSLAIQENANALAR.2	sp|P05062|ALDOB_HUMAN
KYTPEQVAM+15.995ATVTALHR.3	sp|P05062|ALDOB_HUMAN
KYTPEQVAMATVTALHR.3	sp|P05062|ALDOB_HUMAN
IADQC+57.021PSSLAIQENANALAR.3	sp|P05062|ALDOB_HUMAN
VVIFEQTQYDVPSLATHSAYLK.3	sp|Q6ISB3|GRHL2_HUMAN
TGQVYYNTDDEREGGSVLVK.3	sp|Q6ISB3|GRHL2_HUMAN
AYTSEDEAWK.2	sp|Q6ISB3|GRHL2_HUMAN
TGQVYYNTDDER.2	sp|Q6ISB3|GRHL2_HUMAN
GQFYAITLSETGDNK.2	sp|Q6ISB3|GRHL2_HUMAN
AEDFTPVFMAPPVHYPR.3	sp|Q6ISB3|GRHL2_HUMAN
LVALVPMPSDPPFNTR.2	sp|Q6ISB3|GRHL2_HUMAN
STPDSTYSESFK.2	sp|Q6ISB3|GRHL2_HUMAN
TMPDLHSQPVLFIPDVHFANLQR.4	sp|Q6ISB3|GRHL2_HUMAN
SYLENPLTAATK.2	sp|Q6ISB3|GRHL2_HUMAN
NC+57.021EVPEEPEDEDLVHPTYEK.3	sp|Q14149|MORC3_HUMAN
ASLAAILEHSLFSTEQK.3	sp|Q14149|MORC3_HUMAN
NTEYPLNLPVEDIQK.2	sp|Q14149|MORC3_HUMAN
LLAELDAIIGK.2	sp|Q14149|MORC3_HUMAN
MDQIAPESDYSLR.2	sp|Q14149|MORC3_HUMAN
IPEDLDEITGK.2	sp|Q14149|MORC3_HUMAN
INAELLFRPTALSTPSFSSPK.3	sp|Q14149|MORC3_HUMAN
SADDAGC+57.021QLQELR.2	sp|Q14149|MORC3_HUMAN
STNQQTATDVSTSSNIEESVNHMDGESLK.3	sp|Q14149|MORC3_HUMAN
QDFDYTNEYR.2	sp|Q14149|MORC3_HUMAN
SLDTNEVTQEITDETR.2	sp|Q12851|M4K2_HUMAN
LLQHPFTTQQLPR.3	sp|Q12851|M4K2_HUMAN
LDPGDDISSLQQEITILR.2	sp|Q12851|M4K2_HUMAN
AVLPEGQDVTSGFSR.2	sp|Q32P41|TRM5_HUMAN
AIEFLSAFK.2	sp|Q32P41|TRM5_HUMAN
YNLELTYEHFK.3	sp|Q32P41|TRM5_HUMAN
VSFNEAALFEQSR.2	sp|Q8N350|CBARP_HUMAN
AGGPGAAAGPGEAGPGSGAGTVLQFLTR.3	sp|Q8N350|CBARP_HUMAN
AASESTEQEEGDAPQEDFIQYIAR.3	sp|Q8N350|CBARP_HUMAN
LTHLHLPPLK.3	sp|Q8N350|CBARP_HUMAN
YTLTEGDFHHLK.3	sp|Q8N350|CBARP_HUMAN
PFLASPPPALGR.2	sp|Q8N350|CBARP_HUMAN
ATLAIFQPPGK.2	sp|Q8N350|CBARP_HUMAN
LFLTPEDLDDPVNR.2	sp|Q9H0K6|PUS7L_HUMAN
ADVLSSFLDEK.2	sp|Q9H0K6|PUS7L_HUMAN
ISEIQLEPNNFPK.2	sp|Q9H0K6|PUS7L_HUMAN
YFLQTEDAK.2	sp|Q9H0K6|PUS7L_HUMAN
LDLQNLSLEDGR.2	sp|Q9H0K6|PUS7L_HUMAN
GFVNYYGPQR.2	sp|Q9H0K6|PUS7L_HUMAN
NDGSLM+15.995FQQVPMVEIDGMK.2	sp|Q16772|GSTA3_HUMAN
IEEEEFIHGQDTC+57.021LQR.3	sp|P49910|ZN165_HUMAN
GATEEAPAKESPHTSEFK.3	sp|P56180|TPTE_HUMAN
AEEEGYFEAFK.2	sp|Q7L3B6|CD37L_HUMAN
IFSLSGTLETVR.2	sp|Q9Y2S7|PDIP2_HUMAN
+42.011SENAAPGLISELK.2	sp|Q9H4I8|SEHL2_HUMAN
LIVPTIMLLPLTWLSK.2	sp|P03905|NU4M_HUMAN
DNTIPLLYGILAHFLR.3	sp|Q96NB1|FOPNL_HUMAN
KLFIGMISK.2	sp|Q92879|CELF1_HUMAN
AWLGGR.2	sp|O76090|BEST1_HUMAN
LHISHDMTGPDGK.3	sp|P09067|HXB5_HUMAN
DLELTPNSGTLC+57.021GSLSGK.2	sp|Q14168|MPP2_HUMAN
EVDSGNDIYGNPIK.2	sp|P16035|TIMP2_HUMAN
VALQDLQTNSK.2	sp|Q9Y6J9|TAF6L_HUMAN
LFQTAFPAPYGPSPASR.2	sp|Q9Y6J9|TAF6L_HUMAN
C+57.021SNPAVVFVTR.2	sp|P13501|CCL5_HUMAN
EYFYTSGK.2	sp|P13501|CCL5_HUMAN
FDDVVTNVGNAYEAASGK.2	sp|Q86Z23|C1QL4_HUMAN
RPHEGYEVLR.3	sp|Q86Z23|C1QL4_HUMAN
VFSDIGAIQSLK.2	sp|Q6SZW1|SARM1_HUMAN
SGTLALVEPLVASLDPGR.2	sp|Q6SZW1|SARM1_HUMAN
WVPVVDPQEEER.2	sp|Q8WUZ0|BCL7C_HUMAN
DPGGITAGSTDEPPMLTK.2	sp|Q8WUZ0|BCL7C_HUMAN
M+15.995AYLLIEEDIRDLAASDDYR.3	sp|Q9H147|TDIF1_HUMAN
LLFSDGEKVIPR.3	sp|Q9H147|TDIF1_HUMAN
EGGTDSQPEWALDR.2	sp|Q9NXG6|P4HTM_HUMAN
TLSLKPLLFEIPGFLTDEEC+57.021R.3	sp|Q9NXG6|P4HTM_HUMAN
NMGWNLVGPVVR.2	sp|Q92990|GLMN_HUMAN
STSEENIGIK.2	sp|Q92990|GLMN_HUMAN
ALVYGHHGDPAK.3	sp|Q9BV79|MECR_HUMAN
ASSYSASAEPAR.2	sp|Q9BV79|MECR_HUMAN
+42.011SAPSEEEEYAR.2	sp|Q8TD16|BICD2_HUMAN
IQAAEYGLAVLEEK.2	sp|Q8TD16|BICD2_HUMAN
+42.011SQAGAQEAPIKK.2	sp|Q8IVN3|MSTN1_HUMAN
TGTETVFEKPK.2	sp|Q8IVN3|MSTN1_HUMAN
MYMQDYWR.2	sp|Q6P1K1|HRG1_HUMAN
LQVSQQEDITK.2	sp|P29218|IMPA1_HUMAN
SLLVTELGSSR.2	sp|P29218|IMPA1_HUMAN
LAEVALAYAK.2	sp|P13716|HEM2_HUMAN
GSAADSEESPAIEAIHLLR.3	sp|P13716|HEM2_HUMAN
AIESNSQTSPLNAEVVQYAK.2	sp|Q9UKA2|FBXL4_HUMAN
ASFPKVFIK.3	sp|Q9UKA2|FBXL4_HUMAN
AVLELNASFPK.2	sp|Q9UKA2|FBXL4_HUMAN
LPAAGGGAAGEPLK.2	sp|Q2Q1W2|LIN41_HUMAN
FLGSEGTGNGQFLRPQGVAVDQEGR.3	sp|Q2Q1W2|LIN41_HUMAN
SAPGGPAASPSALLLR.2	sp|Q2Q1W2|LIN41_HUMAN
ATENDIYNFFSPLNPMR.2	sp|P55795|HNRH2_HUMAN
EGRPSGEAFVELESEEEVK.3	sp|P55795|HNRH2_HUMAN
+42.011MMLSTEGR.2	sp|P55795|HNRH2_HUMAN
NSEATLPIAVR.2	sp|P27352|IF_HUMAN
TTDM+15.995ILNEIK.2	sp|P27352|IF_HUMAN
SGSVLLVVLEEAQR.2	sp|P27352|IF_HUMAN
AGLEQELEAGVGGR.2	sp|Q96LA8|ANM6_HUMAN
KLESGGGGEGGEGTEEEDGAER.3	sp|Q96LA8|ANM6_HUMAN
FTMVQVWPVR.2	sp|P38606|VATA_HUMAN
GVNVSALSR.2	sp|P38606|VATA_HUMAN
LAEMPADSGYPAYLGAR.2	sp|P38606|VATA_HUMAN
TAGGLIYWIGLTK.2	sp|Q9UJ71|CLC4K_HUMAN
QNDILQVVSQGWK.2	sp|Q9UJ71|CLC4K_HUMAN
ALQGSLENMSK.2	sp|Q9UJ71|CLC4K_HUMAN
VLAVNQENEQLMEDYEK.2	sp|P12814|ACTN1_HUMAN
MLDAEDIVGTARPDEK.3	sp|P12814|ACTN1_HUMAN
HRPELIDYGK.3	sp|P12814|ACTN1_HUMAN
IYAAGFDASSNIFLGER.2	sp|Q8N2H9|PELI3_HUMAN
VLEGNPEVGSPR.2	sp|Q8N2H9|PELI3_HUMAN
HISTPLVSK.2	sp|Q8N2H9|PELI3_HUMAN
LLAQLVSALC+57.021SR.2	sp|Q8NBQ7|AQP11_HUMAN
YC+57.021TSALWSLGLTQYHVSER.3	sp|Q8NBQ7|AQP11_HUMAN
VSLSGSSDPHLC+57.021R.2	sp|Q9Y5L3|ENTP2_HUMAN
LLASALQTHGFHPC+57.021WPR.4	sp|Q9Y5L3|ENTP2_HUMAN
LADYC+57.021AGAMFVQQLLSR.2	sp|Q9Y5L3|ENTP2_HUMAN
VGGQNAVLQVFTAASWK.3	sp|P57727|TMPS3_HUMAN
VTALHHSVYVR.4	sp|P57727|TMPS3_HUMAN
TMC+57.021SDDWK.2	sp|P57727|TMPS3_HUMAN
ILDVLEEIPK.2	sp|Q16718|NDUA5_HUMAN
-17.027QQEGHFLPSPTLR.2	sp|Q32Q52|CL074_HUMAN
IAEMGKPVLGENC+57.021R.2	sp|Q9UPR5|NAC2_HUMAN
IAEMGKPVLGENC+57.021R.3	sp|Q9UPR5|NAC2_HUMAN
ANGETSVGTVR.2	sp|Q9UPR5|NAC2_HUMAN
LFNEAAAIIR.2	sp|Q9NSK7|CS012_HUMAN
TIMVEDIMK.2	sp|Q9NSK7|CS012_HUMAN
SVLQETFPR.2	sp|A1L170|CA226_HUMAN
EPSSLGSVGVTEINK.2	sp|A1L170|CA226_HUMAN
TAGAQLASGTDAAPEAWLEDER.2	sp|A1L170|CA226_HUMAN
AFTFPSEVPSK.2	sp|P09848|LPH_HUMAN
SELQHLATSR.2	sp|P09848|LPH_HUMAN
SELQHLATSR.3	sp|P09848|LPH_HUMAN
KVAFTTKIYHPNINSN+0.984GSIC+57.021LDILR.4	sp|Q9Y2X8|UB2D4_HUMAN
ELTDLQR.2	sp|Q9Y2X8|UB2D4_HUMAN
KIFVSGKSGVGK.3	sp|Q9BU20|RSG1_HUMAN
QAWELPLLR.2	sp|Q9BU20|RSG1_HUMAN
+42.011ARPPVPGSVVVPNWHESAEGK.3	sp|Q9BU20|RSG1_HUMAN
VVHC+57.021SDLGLTSVPTNIPFDTR.3	sp|Q9BXN1|ASPN_HUMAN
SLYSAISLFNNPVK.2	sp|Q9BXN1|ASPN_HUMAN
GLTSLYGLILNNNK.2	sp|Q9BXN1|ASPN_HUMAN
IYEEPIILSR.2	sp|Q9Y620|RA54B_HUMAN
IC+57.021SLNLPSEESTR.2	sp|Q9Y620|RA54B_HUMAN
HFSGDHLNLTDPFLER.3	sp|Q9Y620|RA54B_HUMAN
TNELVLSLEDDER.2	sp|Q3KRA6|CB076_HUMAN
APGEVTITVR.2	sp|Q3KRA6|CB076_HUMAN
EFIVFLKQDIPLR.3	sp|Q3KRA6|CB076_HUMAN
NPVTAVPVVLK.2	sp|O75182|SIN3B_HUMAN
-17.027QILEDAAALISYYVK.2	sp|O75182|SIN3B_HUMAN
SQEVYENFLR.2	sp|O75182|SIN3B_HUMAN
AGASC+57.021PSGGHVADIYLANINK.3	sp|O75044|SRGP2_HUMAN
ELEGPVYSR.2	sp|O75044|SRGP2_HUMAN
GEDPLAGDQNDHDMDSIAGVLK.3	sp|O75044|SRGP2_HUMAN
FGGGNPELLTQMVSK.2	sp|P40939|ECHA_HUMAN
MQLLEIITTEK.2	sp|P40939|ECHA_HUMAN
GFYIYQEGVK.2	sp|P40939|ECHA_HUMAN
GQSIQPFISR.2	sp|P29400|CO4A5_HUMAN
MFC+57.021NINNVC+57.021NFASR.2	sp|P29400|CO4A5_HUMAN
FSTMPFMFC+57.021NINNVC+57.021NFASR.3	sp|P29400|CO4A5_HUMAN
QDYQEILDSPIK.2	sp|Q8TBE7|S35G2_HUMAN
AFFGTMDTLPPPTEDPMINEIGQFQSFAEK.3	sp|Q8TBE7|S35G2_HUMAN
YTSHYPQ+0.984PGDDGYEEINEGYGNFMEENPKK.4	sp|Q8TBE7|S35G2_HUMAN
TTALSMIVYR.2	sp|Q8TBE7|S35G2_HUMAN
AAAAAAAAAAAAAAASGFAYPGTSER.3	sp|P35453|HXD13_HUMAN
TGSSSSSSSSAVVAARPEAPPAK.3	sp|P35453|HXD13_HUMAN
ELENEYAINK.2	sp|P35453|HXD13_HUMAN
QEEVPQQTVAPQQQR.2	sp|O14798|TR10C_HUMAN
QEEVPQQTVAPQQQR.3	sp|O14798|TR10C_HUMAN
DTVC+57.021QC+57.021KEGTFRNENSPEM+15.995C+57.021R.4	sp|O14798|TR10C_HUMAN
DMFPDLPGGPLGPIK.2	sp|A1YPR0|ZBT7C_HUMAN
THTGEKPYMC+57.021T.3	sp|A1YPR0|ZBT7C_HUMAN
LHVTALDYLAPYAK.3	sp|Q9Y221|NIP7_HUMAN
VWIKPGAEQSFLYGNHVLK.4	sp|Q9Y221|NIP7_HUMAN
LHVTALDYLAPYAK.2	sp|Q9Y221|NIP7_HUMAN
SMADIPLGFGVAAK.2	sp|Q9Y221|NIP7_HUMAN
ALGDQLEGHSR.3	sp|Q5T2D3|OTUD3_HUMAN
GMDSEDDLRDEVEDAVQK.3	sp|Q5T2D3|OTUD3_HUMAN
NHQLNVVIHQLNAPLWQIR.3	sp|Q5T2D3|OTUD3_HUMAN
NRPESGGGGGC+57.021EEEFVSFANQLQALGLK.3	sp|Q5T2D3|OTUD3_HUMAN
-17.027QFVWGSHLAR.2	sp|Q96N77|ZN641_HUMAN
QFVWGSHLAR.3	sp|Q96N77|ZN641_HUMAN
VTNGAFTGEISPGMIK.2	sp|P60174|TPIS_HUMAN
SNVSDAVAQSTR.2	sp|P60174|TPIS_HUMAN
DIDTGSIPGVDQLIEK.2	sp|Q0VF96|CGNL1_HUMAN
LEESEGELRK.3	sp|Q0VF96|CGNL1_HUMAN
QDLQDLLIAK.2	sp|Q0VF96|CGNL1_HUMAN
IIHLEGSYR.3	sp|Q0VF96|CGNL1_HUMAN
ITNC+57.021EQSSPDGALEETK.2	sp|Q8N6Q1|TMC5A_HUMAN
ATFQEPLYPALR.2	sp|Q14142|TRI14_HUMAN
C+57.021GLLGSLGPVPVLR.2	sp|Q14142|TRI14_HUMAN
LWEGAISIPR.2	sp|Q14142|TRI14_HUMAN
TPTLDPDTMHAR.3	sp|Q14142|TRI14_HUMAN
EQLDIMNDLSNR.2	sp|Q14142|TRI14_HUMAN
SEGEGEAASADDGSLNTSGAGPK.2	sp|Q9NWV8|BABA1_HUMAN
AVGAQASVGSR.2	sp|Q9NWV8|BABA1_HUMAN
TELPVTENVQTIPPPYVVR.2	sp|Q9NWV8|BABA1_HUMAN
LVILDYIIR.2	sp|Q8TCG2|P4K2B_HUMAN
IAAIDNGLAFPFK.2	sp|Q8TCG2|P4K2B_HUMAN
WIDDEEFLIK.2	sp|Q8TCG2|P4K2B_HUMAN
VPFSEEIR.2	sp|Q8TCG2|P4K2B_HUMAN
GQILNLTQALR.2	sp|Q8TCG2|P4K2B_HUMAN
AQVEEFLAQHGSEYQSVK.3	sp|Q02809|PLOD1_HUMAN
FLGSGGFIGYAPNLSK.2	sp|Q02809|PLOD1_HUMAN
SEDYVDIVQGR.2	sp|Q02809|PLOD1_HUMAN
VLVYNNTSIVQDEILAHR.3	sp|O15160|RPAC1_HUMAN
FSPVATASYR.2	sp|O15160|RPAC1_HUMAN
NQGDEEGTEIDTLQFR.2	sp|O15160|RPAC1_HUMAN
LLQFWEPLGETR.2	sp|Q9H1B5|XYLT2_HUMAN
EVVELAQGYDNVR.2	sp|Q9H1B5|XYLT2_HUMAN
TNEELVAFLSK.2	sp|Q9H1B5|XYLT2_HUMAN
FLVLPLTFNR.2	sp|Q9H1B5|XYLT2_HUMAN
IAAEIAQAEEQAR.2	sp|Q969G3|SMCE1_HUMAN
LISEILSESVVPDVR.2	sp|Q969G3|SMCE1_HUMAN
SQSSIVPEEEQAANKGEEK.3	sp|Q969G3|SMCE1_HUMAN
TDTNVLYER.2	sp|Q9Y3D8|KAD6_HUMAN
MLLPNILLTGTPGVGK.2	sp|Q9Y3D8|KAD6_HUMAN
EGGVIVDYHGC+57.021DFFPER.3	sp|Q9Y3D8|KAD6_HUMAN
WIEQWIK.2	sp|Q9Y3D8|KAD6_HUMAN
M+15.995LLPNILLTGTPGVGK.2	sp|Q9Y3D8|KAD6_HUMAN
TLGDLIPR.2	sp|Q00532|CDKL1_HUMAN
FPNISYPALGLLK.2	sp|Q00532|CDKL1_HUMAN
DVKPENILITK.3	sp|Q00532|CDKL1_HUMAN
ISYPALGLLK.2	sp|Q00532|CDKL1_HUMAN
KTLGDLIPR.2	sp|Q00532|CDKL1_HUMAN
EQSVPNPEKDTEYTLYK.3	sp|Q9BXU1|STK31_HUMAN
SPSVDHLLSIKK.3	sp|Q9BXU1|STK31_HUMAN
VDQFHLDDKVK.2	sp|Q9BXU1|STK31_HUMAN
SETDASLHR.2	sp|Q9BXU1|STK31_HUMAN
SDPMAYLMVPYYPR.2	sp|Q9BXU1|STK31_HUMAN
YTYPVLK.2	sp|Q9NZI2|KCIP1_HUMAN
YTIGLGQAK.2	sp|Q01581|HMCS1_HUMAN
VTQDATPGSALDK.2	sp|Q01581|HMCS1_HUMAN
RPTPNDDTLDEGVGLVHSNIATEHIPSPAK.4	sp|Q01581|HMCS1_HUMAN
LPATAAEPEAAVISN+0.984GEH.2	sp|Q01581|HMCS1_HUMAN
MLLNDFLNDQNR.2	sp|Q01581|HMCS1_HUMAN
FAQVSDPTVGVDFFSR.2	sp|Q96DA2|RB39B_HUMAN
SGFVPNVVHSSEEVVK.3	sp|Q96DA2|RB39B_HUMAN
SFQNVHEWLEETK.3	sp|Q96DA2|RB39B_HUMAN
LVEIEPGKR.3	sp|Q96DA2|RB39B_HUMAN
SGFVPNVVHSSEEVVK.2	sp|Q96DA2|RB39B_HUMAN
+42.011RLGVQAFADALLIIPK.2	sp|Q92526|TCPW_HUMAN
VLAQNAGYDPQETLVK.2	sp|Q92526|TCPW_HUMAN
TIPSQNSQIVTSR.2	sp|Q8TCU4|ALMS1_HUMAN
VSPVSIPAEQK.2	sp|Q8TCU4|ALMS1_HUMAN
SFQEEKPLER.3	sp|Q8TCU4|ALMS1_HUMAN
TVLPTALPSSFSHR.3	sp|Q8TCU4|ALMS1_HUMAN
DTADSSAAAAAEHSAQVGDPEMK.3	sp|Q8TCU4|ALMS1_HUMAN
LYSSITNQQR.2	sp|Q8TCU4|ALMS1_HUMAN
SSSLGPVTVQWLLEPHDAIR.3	sp|Q99102|MUC4_HUMAN
NDVVFQPISGEDVR.2	sp|Q99102|MUC4_HUMAN
IGLASALQPR.2	sp|Q99102|MUC4_HUMAN
FLNSNSGLQGLQFYR.2	sp|Q99102|MUC4_HUMAN
VPEM+15.995AVPDVHLPEVQLPK.3	sp|Q9BXM0|PRAX_HUMAN
VPEMAVPDVHLPEVQLPK.3	sp|Q9BXM0|PRAX_HUMAN
VPEAALPEVR.2	sp|Q9BXM0|PRAX_HUMAN
VPEM+15.995AVPEVR.2	sp|Q9BXM0|PRAX_HUMAN
LPGAEVGVPQVSAPK.2	sp|Q9BXM0|PRAX_HUMAN
VPEMAVPEVR.2	sp|Q9BXM0|PRAX_HUMAN
GSPGVPSFAAGPPISEGK.2	sp|Q15517|CDSN_HUMAN
IYPVGYFTK.2	sp|Q15517|CDSN_HUMAN
LSTSPDEPVPR.2	sp|Q9Y2P4|S27A6_HUMAN
LLSTFDLIK.2	sp|Q9Y2P4|S27A6_HUMAN
NPFFGYAGPYK.2	sp|Q9Y2P4|S27A6_HUMAN
ISEPLYFMDNLKK.3	sp|Q9Y2P4|S27A6_HUMAN
IEEVSDTSSLQPQASLK.2	sp|Q9H6T3|RPAP3_HUMAN
GIAADGANALLPANR.2	sp|Q9H6T3|RPAP3_HUMAN
VLELEPNNFEATNELR.2	sp|Q9H6T3|RPAP3_HUMAN
GMDADPYNPVLPTNR.2	sp|Q9H6T3|RPAP3_HUMAN
ALMESPEGQLSLEPK.2	sp|Q9BSJ5|CQ080_HUMAN
HTPQSPFTNHAAAAGR.3	sp|Q9BSJ5|CQ080_HUMAN
TFPLPAVGLER.2	sp|Q9BSJ5|CQ080_HUMAN
YSSTLPNDVQTTSGDLK.2	sp|Q9BSJ5|CQ080_HUMAN
MIGPTIPTDQK.2	sp|Q9BSJ5|CQ080_HUMAN
VSYQLADGGEPQSVQVDGR.2	sp|Q16473|TENXA_HUMAN
STDEEEEAQTPQAPR.2	sp|Q9P2K3|RCOR3_HUMAN
IPEFDPGATK.2	sp|Q9P2K3|RCOR3_HUMAN
WTTEEQLLAVQGVR.2	sp|Q9P2K3|RCOR3_HUMAN
HGYNVEQALGMLFWHK.3	sp|Q9P2K3|RCOR3_HUMAN
QLDMELISLK.2	sp|Q9P2K3|RCOR3_HUMAN
EGNTEQPVQTSK.2	sp|Q9P2K3|RCOR3_HUMAN
SNPEDQILYQTER.2	sp|Q14165|MLEC_HUMAN
FAEVYFAQSQQK.2	sp|Q14165|MLEC_HUMAN
KEEEEEEEEYDEGSNLKK.3	sp|Q14165|MLEC_HUMAN
FLGDYVENLNK.2	sp|Q709C8|VP13C_HUMAN
LYMNPYAESELK.2	sp|Q709C8|VP13C_HUMAN
AVSILGDEVFR.2	sp|Q709C8|VP13C_HUMAN
ILTENLC+57.021EGTEDLDK.2	sp|Q709C8|VP13C_HUMAN
GFSEGTASTFDYSLK.2	sp|Q709C8|VP13C_HUMAN
LENIIVTDVDPK.2	sp|Q709C8|VP13C_HUMAN
NLTFPEDGELSEK.2	sp|Q96FV0|LRC46_HUMAN
-17.027QQTALTEHLLR.2	sp|Q96FV0|LRC46_HUMAN
NVPTDVLSFPFHEHLK.4	sp|P58557|YBEY_HUMAN
PLNSITVSK.2	sp|Q5VT97|SYDE2_HUMAN
MDGWSGDR.2	sp|Q5VT97|SYDE2_HUMAN
ERPHMLNLSGTDSSGVLRPR.4	sp|Q5VT97|SYDE2_HUMAN
HYSFSDQPK.2	sp|Q5VT97|SYDE2_HUMAN
HQLSQSFLK.2	sp|Q5VT97|SYDE2_HUMAN
GLADHSFPAGAR.3	sp|Q5VT97|SYDE2_HUMAN
SFVYVWK.2	sp|P40967|PMEL_HUMAN
QLYPEWTEAQR.2	sp|P40967|PMEL_HUMAN
AMLGTHTMEVTVYHR.3	sp|P40967|PMEL_HUMAN
QDFSVPQLPHSSSHWLR.4	sp|P40967|PMEL_HUMAN
SYVPLAHSSSAFTITDQVPFSVSVSQLR.3	sp|P40967|PMEL_HUMAN
AMLGTHTMEVTVYHR.4	sp|P40967|PMEL_HUMAN
HVLIFDLGGGTFDVSILTIDDGIFEVK.3	sp|P34931|HS71L_HUMAN
KELEQM+15.995C+57.021NPIITK.3	sp|P34931|HS71L_HUMAN
AKIHDIVLVGGSTRIPK.3	sp|P34931|HS71L_HUMAN
AKIHDIVLVGGSTRIPK.4	sp|P34931|HS71L_HUMAN
MDKAKIHDIVLVGGSTR.2	sp|P34931|HS71L_HUMAN
+42.011RLIGDAAKNQVAMNPQNTVFDAK.3	sp|P34931|HS71L_HUMAN
EQTGLEAYALGLDTK.2	sp|P48449|ERG7_HUMAN
LSAAEDPLVQSLR.2	sp|P48449|ERG7_HUMAN
LSQVPDNPPDYQK.2	sp|P48449|ERG7_HUMAN
NPDGGFATYETK.2	sp|P48449|ERG7_HUMAN
ILGVGPDDPDLVR.2	sp|P48449|ERG7_HUMAN
STVFGTALNYVSLR.2	sp|P48449|ERG7_HUMAN
SFSLGDIYFK.2	sp|P11717|MPRI_HUMAN
VPIDGPPIDIGR.2	sp|P11717|MPRI_HUMAN
DGAGNSFDLSSLSR.2	sp|P11717|MPRI_HUMAN
YVDQVLQLVYK.2	sp|P11717|MPRI_HUMAN
TYHSVGDSVLR.3	sp|P11717|MPRI_HUMAN
LSADPAVLGK.2	sp|Q9HCC6|HES4_HUMAN
SSKPVMEKR.3	sp|Q9HCC6|HES4_HUMAN
AADTPGKPSASPMAGAPASASR.3	sp|Q9HCC6|HES4_HUMAN
LDTEPQWVPSTWLR.2	sp|Q8N3R9|MPP5_HUMAN
SGLLHEGDEVLEINGIEIR.3	sp|Q8N3R9|MPP5_HUMAN
+43.006TTSHMNGHVTEESDSEVK.3	sp|Q8N3R9|MPP5_HUMAN
LINKLDTEPQWVPSTWLR.3	sp|Q8N3R9|MPP5_HUMAN
GDILHVISQEDPNWWQAYR.3	sp|Q8N3R9|MPP5_HUMAN
+42.011TTSHMNGHVTEESDSEVK.3	sp|Q8N3R9|MPP5_HUMAN
FQSMPVR.2	sp|P30305|MPIP2_HUMAN
MPWKPTHPSSTHALAEWASR.4	sp|P30305|MPIP2_HUMAN
TAVNLPLER.2	sp|P30305|MPIP2_HUMAN
KMEVEELSPLALGR.3	sp|P30305|MPIP2_HUMAN
SVTPPEEQQEAEEPK.2	sp|P30305|MPIP2_HUMAN
AAASSPVTTLTQTMHDLAGLGSETPK.3	sp|P30305|MPIP2_HUMAN
QDDMLFYVR.2	sp|Q6ICG6|K0930_HUMAN
MSFGFYK.2	sp|Q6ICG6|K0930_HUMAN
LAYSGSESGADGRK.2	sp|Q6ICG6|K0930_HUMAN
KAAEPEVEVEVYRR.3	sp|Q6ICG6|K0930_HUMAN
TNTFQGVIFQGSIR.2	sp|Q6ICG6|K0930_HUMAN
ADGNFLLYAHLTYVTLPLHR.3	sp|Q6ICG6|K0930_HUMAN
SPLLSASHSGNVTPTAPPYLQESSPR.3	sp|Q8N4L2|TM55A_HUMAN
ISSVGSALPR.2	sp|Q8N4L2|TM55A_HUMAN
SPLLSASHSGN+0.984VTPTAPPYLQESSPR.3	sp|Q8N4L2|TM55A_HUMAN
C+57.021TVC+57.021NEATPIK.2	sp|Q8N4L2|TM55A_HUMAN
AELPPPYTAIASPDASGIPVINC+57.021R.3	sp|Q8N4L2|TM55A_HUMAN
DASGATFTWTPSSGK.2	sp|P01877|IGHA2_HUMAN
IASLEVENQSLR.2	sp|P29692|EF1D_HUMAN
SLAGSSGPGASSGTSGDHGELVVR.3	sp|P29692|EF1D_HUMAN
+42.011ATNFLAHEK.2	sp|P29692|EF1D_HUMAN
NEVSFVIHNLPVLAK.3	sp|P49903|SPS1_HUMAN
ESFNPESYELDK.2	sp|P49903|SPS1_HUMAN
VMPLIIQGFK.2	sp|P49903|SPS1_HUMAN
YGEGHQAWIIGIVEK.3	sp|P49903|SPS1_HUMAN
IQTNNNPFQVPIEEQR.2	sp|Q04206|TF65_HUMAN
DGFYEAELC+57.021PDR.2	sp|Q04206|TF65_HUMAN
NSGSC+57.021LGGDEIFLLC+57.021DK.2	sp|Q04206|TF65_HUMAN
ELSEPMEFQYLPDTDDR.2	sp|Q04206|TF65_HUMAN
GSFSQADVHR.2	sp|Q04206|TF65_HUMAN
IQTNNNPFQVPIEEQRGDYDLNAVR.3	sp|Q04206|TF65_HUMAN
VNTQSSSNSTLPER.2	sp|Q8IXW5|RPAP2_HUMAN
ESQNSLDESLPFR.2	sp|Q8IXW5|RPAP2_HUMAN
FFEAQIPK.2	sp|Q8IXW5|RPAP2_HUMAN
SEITLVGISK.2	sp|Q8IXW5|RPAP2_HUMAN
TSDIDNPSHFEK.3	sp|Q8IXW5|RPAP2_HUMAN
+42.011MESDFYLR.2	sp|P61326|MGN_HUMAN
+42.011M+15.995ESDFYLR.2	sp|P61326|MGN_HUMAN
VLLANSTQADEGK.2	sp|Q9NWN3|FBX34_HUMAN
GNLEVGEPQSEPVR.2	sp|Q9NWN3|FBX34_HUMAN
VVKPGNTKEK.3	sp|Q9NWN3|FBX34_HUMAN
VVKPGNTKEK.2	sp|Q9NWN3|FBX34_HUMAN
NPDQRKESL.2	sp|Q9NWN3|FBX34_HUMAN
GVPAVSESYSAPGAC+57.021EEPTER.2	sp|Q9NWN3|FBX34_HUMAN
YPVVPVHLDTTI.2	sp|P12724|ECP_HUMAN
NEDLNAEDVYSR.2	sp|Q16850|CP51A_HUMAN
SPIEFLENAYEK.2	sp|Q16850|CP51A_HUMAN
YLQDNPASGEK.2	sp|Q16850|CP51A_HUMAN
HAALEFFDSC+57.021VEK.2	sp|O75064|DEN4B_HUMAN
VVLPDEVC+57.021YR.2	sp|O75064|DEN4B_HUMAN
HAALEFFDSC+57.021VEK.3	sp|O75064|DEN4B_HUMAN
DAPVPGGPGPVLSDR.2	sp|O75064|DEN4B_HUMAN
GAQPTVEAGVAHMIEALGVLEPR.3	sp|O75064|DEN4B_HUMAN
DHVDIVAFDK.2	sp|O75064|DEN4B_HUMAN
ITQDTLYWNNYK.2	sp|Q8TED0|UTP15_HUMAN
+42.011AGYKPVAIQTYPILGEK.2	sp|Q8TED0|UTP15_HUMAN
LNPDLFITGSYDHTVK.3	sp|Q8TED0|UTP15_HUMAN
VDFSPQPPYNYAVTASSR.2	sp|Q8TED0|UTP15_HUMAN
LLVAGSEDGGVQLFDISGR.2	sp|Q8TED0|UTP15_HUMAN
TPEITVSIIK.2	sp|Q8TED0|UTP15_HUMAN
GKDEGVVYSVVHR.3	sp|Q6DN72|FCRL6_HUMAN
GKDEGVVYSVVHR.4	sp|Q6DN72|FCRL6_HUMAN
SAEFTVGR.2	sp|Q6DN72|FCRL6_HUMAN
EVSSTEVNMR.2	sp|Q6DN72|FCRL6_HUMAN
SPEQQLSATQK.2	sp|P52294|IMA5_HUMAN
EPNPPIDEVISTPGVVAR.2	sp|P52294|IMA5_HUMAN
EAAWAITNATSGGSAEQIK.2	sp|P52294|IMA5_HUMAN
SDAVESAAQK.2	sp|Q96CW6|S7A6O_HUMAN
SAEPAEALVLAC+57.021KR.3	sp|Q96CW6|S7A6O_HUMAN
TSDPDVILC+57.021NSVELIR.3	sp|Q96CW6|S7A6O_HUMAN
AAENNVFHLVATVC+57.021SQ+0.984EEPVQPLLR.3	sp|Q96CW6|S7A6O_HUMAN
ERLTVSEDGPGVR.3	sp|Q96CW6|S7A6O_HUMAN
RSAEPAEALVLAC+57.021K.3	sp|Q96CW6|S7A6O_HUMAN
EFGYDSPHDLDSD.2	sp|Q96CW6|S7A6O_HUMAN
EALGEYLDGKKESEEDQSK.4	sp|Q96MC2|DRC1_HUMAN
EITGIGPSTTTETETIAK.2	sp|O75436|VP26A_HUMAN
ELALPGELTQSR.2	sp|O75436|VP26A_HUMAN
HYLFYDGESVSGK.2	sp|O75436|VP26A_HUMAN
LFLAGYDPTPTMR.2	sp|O75436|VP26A_HUMAN
LPEEHIPFFLHNNR.4	sp|Q5NDL2|EOGT_HUMAN
NEAPPNTHSIPGEPLYNYASIR.3	sp|Q5NDL2|EOGT_HUMAN
EAVFSLLPR.2	sp|Q5NDL2|EOGT_HUMAN
ELGFLDQLR.2	sp|Q5NDL2|EOGT_HUMAN
TVSTFEVQIVDYK.2	sp|Q5NDL2|EOGT_HUMAN
AFAQHVLHR.3	sp|Q5NDL2|EOGT_HUMAN
ETSDSSLVC+57.021SR.2	sp|Q5NDL2|EOGT_HUMAN
EQLVDQGIMPPLK.2	sp|Q9ULH7|MKL2_HUMAN
GQQQRPLEAQPSAPGHSVK.4	sp|Q9ULH7|MKL2_HUMAN
VSESPSPVTTNTPAQFASVSPTVPEFLK.3	sp|Q9ULH7|MKL2_HUMAN
GQQQRPLEAQPSAPGHSVK.3	sp|Q9ULH7|MKL2_HUMAN
-17.027QPIPVASHAVGQPVSTGGQTLVAK.3	sp|Q9ULH7|MKL2_HUMAN
MTNNEDSLSPTSSTLSNLELDAAEKDR.3	sp|Q9ULH7|MKL2_HUMAN
GLPVSGTKPDLIER.2	sp|Q9ULH7|MKL2_HUMAN
+42.011AAETLNFGPEWLR.2	sp|O75420|PERQ1_HUMAN
EVESPYDVHDYIR.3	sp|O75420|PERQ1_HUMAN
SLREEQEEEEEGSWR.3	sp|O75420|PERQ1_HUMAN
HSAAATALPLSHGAAR.3	sp|O75420|PERQ1_HUMAN
SGGGSSGLGLWEDTPK.2	sp|O75420|PERQ1_HUMAN
EVESPYDVHDYIR.2	sp|O75420|PERQ1_HUMAN
ALSGGGSVASPPPSPAMPK.2	sp|O75420|PERQ1_HUMAN
SIEEGDGAFGR.2	sp|O75420|PERQ1_HUMAN
NTPEYEELC+57.021PR.2	sp|P35555|FBN1_HUMAN
SGNC+57.021YLDIRPR.3	sp|P35555|FBN1_HUMAN
TC+57.021VDINEC+57.021LLEPR.2	sp|P35555|FBN1_HUMAN
GFIYKPDLK.2	sp|P35555|FBN1_HUMAN
YEDEEC+57.021TLPIAGR.2	sp|P35555|FBN1_HUMAN
TGC+57.021TDINEC+57.021EIGAHNC+57.021GK.3	sp|P35555|FBN1_HUMAN
GYILQEDGR.2	sp|P35555|FBN1_HUMAN
AGYQSTLTR.2	sp|P35555|FBN1_HUMAN
LITEDVQGK.2	sp|P61247|RS3A_HUMAN
APAMFNIR.2	sp|P61247|RS3A_HUMAN
VVDPFSK.2	sp|P61247|RS3A_HUMAN
FEVENLILHK.3	sp|P00749|UROK_HUMAN
DYSADTLAHHNDIALLK.3	sp|P00749|UROK_HUMAN
SDALQLGLGK.2	sp|P00749|UROK_HUMAN
MTLTGIVSWGR.2	sp|P00749|UROK_HUMAN
+42.011M+15.995HYEEIALKSK.2	sp|Q7RTS7|K2C74_HUMAN
ASLETAIADAEQR.2	sp|Q7RTS7|K2C74_HUMAN
N+0.984DKFASFIDKVR.3	sp|Q7RTS7|K2C74_HUMAN
+43.006N+0.984DKFASFIDKVR.3	sp|Q7RTS7|K2C74_HUMAN
SLSESWEVINSKPDERPR.3	sp|Q9H6L5|F134B_HUMAN
ETQSAAGLTLPLNSDQTFHLMSNLAGDVITAAVTAAIK.4	sp|Q9H6L5|F134B_HUMAN
+42.011MGTNDEDELSLGLPTELKR.2	sp|Q9H6L5|F134B_HUMAN
SNLAGDVITAAVTAAIK.3	sp|Q9H6L5|F134B_HUMAN
SNLAGDVITAAVTAAIK.2	sp|Q9H6L5|F134B_HUMAN
DLSDFPSLENGM+15.995GTNDEDELSLGLPTELKR.3	sp|Q9H6L5|F134B_HUMAN
LDFGIGEYINQK.3	sp|Q9H6L5|F134B_HUMAN
LQEMSLFK.2	sp|Q9H6L5|F134B_HUMAN
FSDAALVSMSVR.2	sp|P54845|NRL_HUMAN
TAATSVPAYEPLDSLDR.2	sp|Q96T37|RBM15_HUMAN
SSGAASSAPGGGDGAEYK.2	sp|Q96T37|RBM15_HUMAN
YQQQYLQPLPLTHYELVTDAFGHR.4	sp|Q96T37|RBM15_HUMAN
VAGPNGYAILLAVPGSSDSR.2	sp|Q96T37|RBM15_HUMAN
VGAGAGAAPFR.2	sp|Q96T37|RBM15_HUMAN
ISELGSQLSDEAVEDGLFHEFKR.4	sp|Q96T37|RBM15_HUMAN
ISELGSQLSDEAVEDGLFHEFK.3	sp|Q96T37|RBM15_HUMAN
LWVGGLGPWVPLAALAR.2	sp|Q96T37|RBM15_HUMAN
LLSTEWGLPSLVR.2	sp|Q96N28|PLD3A_HUMAN
YAVNAFEVFDIETR.2	sp|Q8IYD2|KLD8A_HUMAN
TMDVFDMEQGGWLK.2	sp|Q8IYD2|KLD8A_HUMAN
AFSSFVTLDNHLYSLGGLR.2	sp|Q8IYD2|KLD8A_HUMAN
YAVNAFEVFDIETR.3	sp|Q8IYD2|KLD8A_HUMAN
IMVIGGVGTNQLPLK.2	sp|Q8IYD2|KLD8A_HUMAN
VYAAGGMGLDLRPHNHLQHYDMLK.5	sp|Q8IYD2|KLD8A_HUMAN
VYAAGGMGLDLRPHNHLQHYDMLK.4	sp|Q8IYD2|KLD8A_HUMAN
VIVAGGLGNQPTVLETAEAFHPGK.3	sp|Q8IYD2|KLD8A_HUMAN
SDSPTGDVLLDETLK.2	sp|Q9H4A5|GLP3L_HUMAN
QNFLLFDMTTHPVTNTTEK.3	sp|Q9H4A5|GLP3L_HUMAN
VNFLKPNLK.3	sp|Q9Y2H2|SAC2_HUMAN
SHQELISQLLQSYMK.3	sp|Q9Y2H2|SAC2_HUMAN
IQLHSDLPWWLILIR.3	sp|Q9Y2H2|SAC2_HUMAN
IEIGPEPTLFGKPK.3	sp|Q9Y2H2|SAC2_HUMAN
TPTSASSMLELETGLHVTPSPSESSSSR.3	sp|Q9Y2H2|SAC2_HUMAN
-17.027QAVIDLMQGIPVTEDLYSIFTK.3	sp|Q9Y2H2|SAC2_HUMAN
SQNQGSLAQGK.2	sp|Q9Y2H2|SAC2_HUMAN
SNVNIGNLR.2	sp|Q9Y2H2|SAC2_HUMAN
FEGLSQQSSTSSAK.2	sp|Q9ULH1|ASAP1_HUMAN
TEITGAEIAEEMEK.2	sp|Q9ULH1|ASAP1_HUMAN
AQQPSEVTLK.2	sp|Q9ULH1|ASAP1_HUMAN
TEITGAEIAEEMEKER.3	sp|Q9ULH1|ASAP1_HUMAN
DNPDLGTAFVK.2	sp|Q9ULH1|ASAP1_HUMAN
QASEDSNDLTPTLPETPVPLPR.2	sp|Q9ULH1|ASAP1_HUMAN
NAGKGPTGPPSTLPLSTQTSSGSSTLSK.3	sp|Q9ULH1|ASAP1_HUMAN
NTVTLLEEALDQDRTALQK.3	sp|Q9ULH1|ASAP1_HUMAN
DLLPLLPGTIAGEIESK.2	sp|P26012|ITB8_HUMAN
AANLNNLVVEAYQK.2	sp|P26012|ITB8_HUMAN
LIDNNINVIFAVQGK.2	sp|P26012|ITB8_HUMAN
TVSPYISIHPER.3	sp|P26012|ITB8_HUMAN
LNSVGNDLSR.2	sp|P26012|ITB8_HUMAN
YPVDLYYLVDVSASMHNNIEK.3	sp|P26012|ITB8_HUMAN
IGDM+15.995GLK.2	sp|Q8NEE6|FXL13_HUMAN
TAEGQALSEAR.2	sp|Q7L099|RUFY3_HUMAN
LTEELAVANNR.2	sp|Q7L099|RUFY3_HUMAN
LVPEAAEITASVK.2	sp|Q7L099|RUFY3_HUMAN
GLIESALNLGR.2	sp|Q7L099|RUFY3_HUMAN
TATFENIVC+57.021VLNR.2	sp|Q12933|TRAF2_HUMAN
VTLMLLDQNNR.2	sp|Q12933|TRAF2_HUMAN
+42.011AAASVTPPGSLELLQPGFSK.2	sp|Q12933|TRAF2_HUMAN
-17.027QQEHEVQWLR.2	sp|Q12933|TRAF2_HUMAN
LDQDKIEALSSK.2	sp|Q12933|TRAF2_HUMAN
DLAM+15.995ADLEQK.2	sp|Q12933|TRAF2_HUMAN
VAMTAEAC+57.021SR.2	sp|Q12933|TRAF2_HUMAN
EVESLPAVC+57.021PSDGC+57.021TWK.2	sp|Q12933|TRAF2_HUMAN
LYPESEEDKEAPTGSR.3	sp|Q03431|PTH1R_HUMAN
DAVLYSGATLDEAER.2	sp|Q03431|PTH1R_HUMAN
EEQIFLLHR.3	sp|Q03431|PTH1R_HUMAN
YALVDADDVM+15.995TKEEQIFLLHR.4	sp|Q03431|PTH1R_HUMAN
YALVDADDVMTKEEQIFLLHR.4	sp|Q03431|PTH1R_HUMAN
EVLQRPASIMESDK.3	sp|Q03431|PTH1R_HUMAN
LVDADDVMTKEEQIFLLHR.3	sp|Q03431|PTH1R_HUMAN
SFSVSSNLINHQR.3	sp|Q9UEG4|ZN629_HUMAN
AFTQSTNLIK.2	sp|Q9UEG4|ZN629_HUMAN
SSDLIQHQATHTGEKPYK.4	sp|Q9UEG4|ZN629_HUMAN
TFTLSATLLR.2	sp|Q9UEG4|ZN629_HUMAN
SFIQSSELTQHQR.2	sp|Q9UEG4|ZN629_HUMAN
SFTQSSHLVQHQR.3	sp|Q9UEG4|ZN629_HUMAN
AEAPGQPLKPPEGQEGFSQR.3	sp|Q9UEG4|ZN629_HUMAN
AFLEAHELEQHR.3	sp|Q9UEG4|ZN629_HUMAN
LVAYSSDQAHSSVER.3	sp|P20711|DDC_HUMAN
LQAASPELTQAAIMEK.2	sp|P20711|DDC_HUMAN
LVAYSSDQAHSSVER.2	sp|P20711|DDC_HUMAN
DSLDPSFTHALR.2	sp|O75525|KHDR3_HUMAN
PVGVVVPR.2	sp|O75525|KHDR3_HUMAN
YLPELM+15.995AEKDSLDPSFTHALR.4	sp|O75525|KHDR3_HUMAN
YLPELMAEKDSLDPSFTHALR.3	sp|O75525|KHDR3_HUMAN
MGHALEEIKK.3	sp|O75525|KHDR3_HUMAN
MGHALEEIKK.2	sp|O75525|KHDR3_HUMAN
VLIPVKQFPK.3	sp|O75525|KHDR3_HUMAN
FLIPDYN+0.984DEIR.2	sp|O75525|KHDR3_HUMAN
GQLVTNLPGVGHSMESK.3	sp|Q9UBZ9|REV1_HUMAN
-17.027QNGIPHPR.2	sp|Q9UBZ9|REV1_HUMAN
DVFQVQKAK.2	sp|Q9UBZ9|REV1_HUMAN
QSNGIFPGR.2	sp|Q9UBZ9|REV1_HUMAN
INGAHHSTVQGPSSTK.3	sp|Q9UBZ9|REV1_HUMAN
LTPDEFANAVR.2	sp|Q9UBZ9|REV1_HUMAN
FGGHGIC+57.021DNIAR.3	sp|Q9UBZ9|REV1_HUMAN
AKPDGQYHLKPEEVDDFIR.4	sp|Q9UBZ9|REV1_HUMAN
SFENSLGINVPR.2	sp|Q16851|UGPA_HUMAN
NENTFLDLTVQQIEHLNK.3	sp|Q16851|UGPA_HUMAN
HEVININLK.2	sp|P78417|GSTO1_HUMAN
LLPDDPYEK.2	sp|P78417|GSTO1_HUMAN
MILELFSK.2	sp|P78417|GSTO1_HUMAN
YIPFLPSEK.2	sp|P51677|CCR3_HUMAN
AIGEMDNQVSQLTSELK.2	sp|Q9BWP8|COL11_HUMAN
DEAANGLMAAYLAQAGLAR.2	sp|Q9BWP8|COL11_HUMAN
VFIGINDLEK.2	sp|Q9BWP8|COL11_HUMAN
AIGEM+15.995DNQVSQLTSELK.2	sp|Q9BWP8|COL11_HUMAN
DEAANGLMAAYLAQAGLAR.3	sp|Q9BWP8|COL11_HUMAN
VFIGINDLEKEGAFVYSDHSPM+15.995R.4	sp|Q9BWP8|COL11_HUMAN
YADAQLSC+57.021QGR.2	sp|Q9BWP8|COL11_HUMAN
MLPLSEIYK.2	sp|Q99853|FOXB1_HUMAN
NDAPTPGTSTTPGLR.2	sp|Q04726|TLE3_HUMAN
ESSANNSVSPSESLR.2	sp|Q04726|TLE3_HUMAN
IKDEFQFLQAQYHSLK.4	sp|Q04726|TLE3_HUMAN
YVFGFELK.2	sp|Q9HAY2|MAGF1_HUMAN
ILFPDIIARA.2	sp|Q9HAY2|MAGF1_HUMAN
SNLEISKMEVLGFVAK.3	sp|Q9HAY2|MAGF1_HUMAN
+42.011M+15.995LQTPESR.2	sp|Q9HAY2|MAGF1_HUMAN
KHHTYILINK.3	sp|Q9HAY2|MAGF1_HUMAN
KHHTYILINK.2	sp|Q9HAY2|MAGF1_HUMAN
EPQHWPVQYR.3	sp|Q9HAY2|MAGF1_HUMAN
EPQHWPVQYR.2	sp|Q9HAY2|MAGF1_HUMAN
AFSEVPDRAPDSRPEEALDSSR.4	sp|Q4V9L6|TM119_HUMAN
QLQADILAATQNLK.2	sp|Q4V9L6|TM119_HUMAN
ASAYYPSSFPK.2	sp|Q4V9L6|TM119_HUMAN
-17.027QLQADILAATQNLK.2	sp|Q4V9L6|TM119_HUMAN
AIEDEGGNPDEIEITSEGNKK.3	sp|Q15424|SAFB1_HUMAN
NFWVSGLSSTTR.2	sp|Q15424|SAFB1_HUMAN
ILEALHEQDLGPALEWAVSHR.4	sp|Q96G75|RMD5B_HUMAN
QLEALSYAR.2	sp|Q96G75|RMD5B_HUMAN
LLELNSSLEFK.2	sp|Q96G75|RMD5B_HUMAN
SLEELLHYVGQLR.3	sp|Q96G75|RMD5B_HUMAN
LIC+57.021GHVISR.3	sp|Q96G75|RMD5B_HUMAN
FLTYGQHC+57.021ER.2	sp|Q96G75|RMD5B_HUMAN
FLTYGQHC+57.021ER.3	sp|Q96G75|RMD5B_HUMAN
QQTSDSNPPIK.2	sp|Q96G75|RMD5B_HUMAN
SSGSPYGGGYGSGGGSGGYGSR.2	sp|P51991|ROA3_HUMAN
IETIEVMEDR.2	sp|P51991|ROA3_HUMAN
TNFDNDIALVR.2	sp|P09871|C1S_HUMAN
SSNNPHSPIVEEFQVPYNK.3	sp|P09871|C1S_HUMAN
EDTPNSVWEPAK.2	sp|P09871|C1S_HUMAN
SNALDIIFQTDLTGQK.2	sp|P09871|C1S_HUMAN
VEDPESTLFGSVIR.2	sp|P09871|C1S_HUMAN
LSVGAVSSKPTTPTIATPQTVSVPNK.3	sp|Q9HBM6|TAF9B_HUMAN
VATPMSVTSQR.2	sp|Q9HBM6|TAF9B_HUMAN
DALVMAQILK.2	sp|Q9HBM6|TAF9B_HUMAN
NILITTNMVSSQNTANEANPLKR.3	sp|Q9HBM6|TAF9B_HUMAN
NQTPLPLIKPYAGPR.3	sp|Q9HBM6|TAF9B_HUMAN
KPNVDADDVR.2	sp|Q9HBM6|TAF9B_HUMAN
LQPPAVLTLEDTDVANGVMNGHTPM+15.995HLEPAPNFR.4	sp|Q9BRL7|SC22C_HUMAN
AWFDQHQR.3	sp|Q5FWF6|ZN789_HUMAN
AIELEAIKPTYQVLNVQEK.3	sp|Q8IVI9|NOSTN_HUMAN
TYSSTSSFSDAK.2	sp|Q8IVI9|NOSTN_HUMAN
LDLLEANSYK.2	sp|Q8IVI9|NOSTN_HUMAN
ASSGGQSNPGSSTPAPGAAQLSSR.2	sp|Q8IVI9|NOSTN_HUMAN
SLPSSTTADGNILR.3	sp|Q6P4D5|F222C_HUMAN
ETMSEWK.2	sp|Q6P4D5|F222C_HUMAN
SAPLINGLGFNSQVLQADMLR.2	sp|Q6P4D5|F222C_HUMAN
SEIQISHSWEEGLK.3	sp|Q6P4D5|F222C_HUMAN
NSQVLQADMLR.2	sp|Q6P4D5|F222C_HUMAN
VNSAPLINGLGFNSQVLQADMLR.3	sp|Q6P4D5|F222C_HUMAN
RVNSAPLINGLGFNSQVLQADMLR.3	sp|Q6P4D5|F222C_HUMAN
LQSEIQISHSWEEGLK.3	sp|Q6P4D5|F222C_HUMAN
NWYTDEPSC+57.021GSEK.2	sp|Q9H9P2|CHODL_HUMAN
SVGLANQELAEVVSR.2	sp|P78540|ARGI2_HUMAN
DFGDLSFTPVPK.2	sp|P78540|ARGI2_HUMAN
DDLYNNLIVNPR.2	sp|P78540|ARGI2_HUMAN
TTANLAVDVIASSFGQTR.3	sp|P78540|ARGI2_HUMAN
SSGPYGGGGQYFAKPR.3	sp|P09651|ROA1_HUMAN
NQGGYGGSSSSSSYGSGR.2	sp|P09651|ROA1_HUMAN
SC+57.021ISQTPGINLDLGSGVK.2	sp|Q9HD64|XAGE1_HUMAN
VGILHLGSR.3	sp|Q9HD64|XAGE1_HUMAN
VGILHLGSR.2	sp|Q9HD64|XAGE1_HUMAN
VNNLISDQDFFALR.2	sp|Q7Z3D4|LYSM3_HUMAN
HSSVQYSSEQQEILPANDSLAYSDSAGSFLK.3	sp|Q7Z3D4|LYSM3_HUMAN
ENLNEVVSALTAQQMR.2	sp|Q7Z3D4|LYSM3_HUMAN
RVNNLISDQDFFALR.3	sp|Q7Z3D4|LYSM3_HUMAN
LELNENPDTLHQDIQEVR.3	sp|Q5SYC1|CLVS2_HUMAN
LELNENPDTLHQDIQEVR.2	sp|Q5SYC1|CLVS2_HUMAN
TLLDHEYDDDSEYNVDSYSMPVK.3	sp|Q5SYC1|CLVS2_HUMAN
TLLDHEYDDDSEYNVDSYSMPVK.2	sp|Q5SYC1|CLVS2_HUMAN
SQSVVDPTVLK.2	sp|Q5SYC1|CLVS2_HUMAN
LVPVLSAK.2	sp|P37837|TALDO_HUMAN
SYEPLEDPGVK.2	sp|P37837|TALDO_HUMAN
LLGELLQDNAK.2	sp|P37837|TALDO_HUMAN
NLVSLGISLPDLNINSMLEQR.3	sp|Q8WV37|ZN480_HUMAN
VFIQNSHLAQHWR.2	sp|Q8WV37|ZN480_HUMAN
+43.006VFIQNSHLAQHWR.3	sp|Q8WV37|ZN480_HUMAN
VFIQN+0.984SHLAQHWR.4	sp|Q8WV37|ZN480_HUMAN
+43.006VFSNNSYLAR.2	sp|Q8WV37|ZN480_HUMAN
ESGMALPQGHLTFR.3	sp|Q8WV37|ZN480_HUMAN
+43.006VFNQLSNLAR.2	sp|Q8WV37|ZN480_HUMAN
GVNTGSSYALGSNAEDK.2	sp|Q8WV37|ZN480_HUMAN
NEGFYADPYLYHEGR.3	sp|Q5T5P2|SKT_HUMAN
SLGVLYLQYGDETK.2	sp|Q5T5P2|SKT_HUMAN
NVYYELNDVR.2	sp|Q5T5P2|SKT_HUMAN
SMVVPGNATIPR.2	sp|Q5T5P2|SKT_HUMAN
ALFVSAFPQQLTMK.2	sp|Q5T5P2|SKT_HUMAN
MPNEITSADTIR.2	sp|Q5T5P2|SKT_HUMAN
SQEEAAHTSGQPFHSTGAPGDAK.4	sp|Q5T5P2|SKT_HUMAN
EVVSSISYIAR.2	sp|P11230|ACHB_HUMAN
TTTNEELEDMLESGK.2	sp|P61266|STX1B_HUMAN
AIEQSIEQEEGLNR.2	sp|P61266|STX1B_HUMAN
IEYNVEHSVDYVER.3	sp|P61266|STX1B_HUMAN
-17.027QHSAILAAPNPDEK.2	sp|P61266|STX1B_HUMAN
VTEQLIEAISNGDFESYTK.2	sp|Q9UQM7|KCC2A_HUMAN
HPWISHR.3	sp|Q9UQM7|KCC2A_HUMAN
WQIVHFHR.2	sp|Q9UQM7|KCC2A_HUMAN
HPWISHR.2	sp|Q9UQM7|KCC2A_HUMAN
STVASC+57.021M+15.995HR.2	sp|Q9UQM7|KCC2A_HUMAN
ESSESTNTTIEDEDTKVR.3	sp|Q9UQM7|KCC2A_HUMAN
TAQSEETR.2	sp|Q9UQM7|KCC2A_HUMAN
M+15.995C+57.021DPGMTAFEPEALGNLVEGLDFHR.3	sp|Q9UQM7|KCC2A_HUMAN
EAQSIQYDPYSK.2	sp|Q96M11|HYLS1_HUMAN
LMNVQFQEDKESSFDVSQK.3	sp|Q96M11|HYLS1_HUMAN
RPALPVQLQYPHVESNVPSETVSEASQR.4	sp|Q96M11|HYLS1_HUMAN
EGMGSPAYEQDLIVASRPK.3	sp|Q96M11|HYLS1_HUMAN
LM+15.995NVQFQEDKESSFDVSQK.3	sp|Q96M11|HYLS1_HUMAN
PQHIYVPNNYLVPTEK.3	sp|Q96M11|HYLS1_HUMAN
QGTWGGDWPEALAISQR.2	sp|P55899|FCGRN_HUMAN
SGLPAPWISLR.2	sp|P55899|FCGRN_HUMAN
ELTFLLFSC+57.021PHR.3	sp|P55899|FCGRN_HUMAN
NGLAAGTGQGDFGPNSDGSFHASSSLTVK.3	sp|P55899|FCGRN_HUMAN
GDDTGVLLPTPGEAQDADLK.2	sp|P55899|FCGRN_HUMAN
SGDEHHYC+57.021C+57.021IVQHAGLAQPLR.4	sp|P55899|FCGRN_HUMAN
QMQVSLTSK.2	sp|P55085|PAR2_HUMAN
YWVIVNPMGH.2	sp|P55085|PAR2_HUMAN
SSSYSSSSTTVK.2	sp|P55085|PAR2_HUMAN
SLIGKVDGTSHVTGK.3	sp|P55085|PAR2_HUMAN
AADLNGDLTATR.2	sp|Q15293|RCN1_HUMAN
YIFDNVAK.2	sp|Q15293|RCN1_HUMAN
IDNDGDGFVTTEELK.2	sp|Q15293|RCN1_HUMAN
SVVYQETNGETR.2	sp|Q14558|KPRA_HUMAN
EIQGFFSFPVDNLR.2	sp|Q14558|KPRA_HUMAN
GQDIFIIQTIPR.2	sp|Q14558|KPRA_HUMAN
LIEESSVDEVVVTNTVPHEVQK.3	sp|Q14558|KPRA_HUMAN
NIIGVIPYFPYSK.2	sp|Q14558|KPRA_HUMAN
NATVHPGLELPLMMAK.3	sp|Q14558|KPRA_HUMAN
VFSANSTAAC+57.021TELAK.2	sp|Q14558|KPRA_HUMAN
IYVMATHGILSAEAPR.3	sp|Q14558|KPRA_HUMAN
DLLLEDLQDGEVR.2	sp|Q9NR81|ARHG3_HUMAN
VTSLANLIPPVK.2	sp|Q9NR81|ARHG3_HUMAN
NGSQSQTHSLQANDTFNK.3	sp|Q9NR81|ARHG3_HUMAN
LLYLEEGQK.2	sp|Q9NR81|ARHG3_HUMAN
SESRPDILAPRPWSR.4	sp|Q9NR81|ARHG3_HUMAN
ETVLC+57.021AAGQ+0.984AGVLDSEGSFLNPTTGSR.3	sp|Q9NR81|ARHG3_HUMAN
N+0.984GSQSQTHSLQANDTFNK.3	sp|Q9NR81|ARHG3_HUMAN
TTTGLDSAVDPVQMK.2	sp|Q96TA2|YMEL1_HUMAN
LAETQNIAPSFVK.2	sp|Q96TA2|YMEL1_HUMAN
VAEELIFGTDHITTGASSDFDNATK.3	sp|Q96TA2|YMEL1_HUMAN
NLAEALLTYETLDAK.2	sp|Q96TA2|YMEL1_HUMAN
GTVGFSGAELENLVNQAALK.2	sp|Q96TA2|YMEL1_HUMAN
TGFAEGFLK.2	sp|Q96TA2|YMEL1_HUMAN
HGSPTAPIC+57.021LGSPEFTDQGR.3	sp|Q6IQ23|PKHA7_HUMAN
IEDVTAGLSANKENFR.3	sp|Q6IQ23|PKHA7_HUMAN
EEAVLGSIPLPSYVISPVAPEDR.2	sp|Q6IQ23|PKHA7_HUMAN
ESTEMENAWNEYLK.2	sp|Q6IQ23|PKHA7_HUMAN
DQLESVLEVLHR.2	sp|Q6IQ23|PKHA7_HUMAN
SYVSEPELATLSGDMAQPSLGLVGPESR.3	sp|Q6IQ23|PKHA7_HUMAN
AFFFQEK.2	sp|Q6IQ23|PKHA7_HUMAN
TGEPVNSGHMIR.3	sp|Q6IQ23|PKHA7_HUMAN
DVDLVQSAFEVLR.2	sp|Q8NFG4|FLCN_HUMAN
VFEAEQFGC+57.021PQR.2	sp|Q8NFG4|FLCN_HUMAN
LLSILGASEEDNVK.2	sp|Q8NFG4|FLCN_HUMAN
MNTAFTPFLHQR.3	sp|Q8NFG4|FLCN_HUMAN
+42.011MNAIVALC+57.021HFC+57.021ELHGPR.3	sp|Q8NFG4|FLCN_HUMAN
YVSHQHPSHPQLFSIVR.4	sp|Q8NFG4|FLCN_HUMAN
SLAAGHPGYISHDKETSIK.4	sp|Q8NFG4|FLCN_HUMAN
AHSPAEGASVESSSPGPK.3	sp|Q8NFG4|FLCN_HUMAN
VLPPVPTEGLTPDDVPALADR.2	sp|Q99943|PLCA_HUMAN
TGDAISVMSEVAQTLLTQDVR.3	sp|Q99943|PLCA_HUMAN
VLPPVPTEGLTPDDVPALADR.3	sp|Q99943|PLCA_HUMAN
HSMLTVFR.2	sp|Q99943|PLCA_HUMAN
-17.027QEEVYYDSSLWTTLLIR.2	sp|P28845|DHI1_HUMAN
ILEFLYSTSYNMDR.2	sp|P28845|DHI1_HUMAN
QEEVYYDSSLWTTLLIR.3	sp|P28845|DHI1_HUMAN
GGALRQEEVYYDSSLWTTLLIR.3	sp|P28845|DHI1_HUMAN
MGAHVVVTAR.3	sp|P28845|DHI1_HUMAN
VAYPM+15.995VAAYSASK.2	sp|P28845|DHI1_HUMAN
KVIVTGASK.2	sp|P28845|DHI1_HUMAN
M+15.995GAHVVVTAR.3	sp|P28845|DHI1_HUMAN
NYGNNFLNSSLLTQK.2	sp|Q96IR2|ZN845_HUMAN
SINSASLVSTSQR.2	sp|Q96IR2|ZN845_HUMAN
C+57.021EEC+57.021DEAFSFK.2	sp|Q96IR2|ZN845_HUMAN
TFSQTSSLVYHR.3	sp|Q96IR2|ZN845_HUMAN
TFSQTSYLVYHR.3	sp|Q96IR2|ZN845_HUMAN
DIHDFEFQWK.3	sp|Q96IR2|ZN845_HUMAN
LGTVPQFPR.2	sp|P98160|PGBM_HUMAN
AELLVTEAPSKPITVTVEEQR.3	sp|P98160|PGBM_HUMAN
LLSGPYFWSLPSR.2	sp|P98160|PGBM_HUMAN
LYQASPADSGEYVC+57.021R.2	sp|P98160|PGBM_HUMAN
LLQVTPADSGEYVC+57.021R.2	sp|P98160|PGBM_HUMAN
AVTLEC+57.021VSAGEPR.2	sp|P98160|PGBM_HUMAN
TPSGLYLGTC+57.021ER.2	sp|P98160|PGBM_HUMAN
IPGDQVVSVVFIK.2	sp|P98160|PGBM_HUMAN
TNLFSALIK.2	sp|P00519|ABL1_HUMAN
LGGGQYGEVYEGVWK.2	sp|P00519|ABL1_HUMAN
ELQIC+57.021PATAGSGPAATQDFSK.2	sp|P00519|ABL1_HUMAN
LKPAPPPPPAASAGK.3	sp|P00519|ABL1_HUMAN
WTAPESLAYNK.2	sp|P00519|ABL1_HUMAN
NSEQMASHSAVLEAGK.2	sp|P00519|ABL1_HUMAN
NSEQMASHSAVLEAGK.3	sp|P00519|ABL1_HUMAN
LATGEEEGGGSSSK.2	sp|P00519|ABL1_HUMAN
GGTAILLLTGLEQR.2	sp|O94983|CMTA2_HUMAN
AAVLIQQHYR.3	sp|O94983|CMTA2_HUMAN
C+57.021VSNTPGYC+57.021R.2	sp|Q7Z7B7|DB132_HUMAN
FYEAGEELTGPGAVAAAR.2	sp|Q9HAH7|FBRS_HUMAN
LYGLEPAHPLLYSR.3	sp|Q9HAH7|FBRS_HUMAN
LGPVPSGLSQK.2	sp|Q9HAH7|FBRS_HUMAN
ETLPSIWDSPTK.2	sp|Q9Y673|ALG5_HUMAN
QLSVVVPSYNEEK.2	sp|Q9Y673|ALG5_HUMAN
ILMADADGATKFPDVEK.3	sp|Q9Y673|ALG5_HUMAN
RLPVMMDEALSYLEK.3	sp|Q9Y673|ALG5_HUMAN
HSGQFTDEYLPEQR.2	sp|Q14112|NID2_HUMAN
HPSFPTTQQLNVDR.2	sp|Q14112|NID2_HUMAN
HPSFPTTQQLNVDR.3	sp|Q14112|NID2_HUMAN
MVYWTDVAGR.2	sp|Q14112|NID2_HUMAN
HAQAQYAYPGAR.2	sp|Q14112|NID2_HUMAN
LLC+57.021WADAGTK.2	sp|Q14112|NID2_HUMAN
ELYHYSDSTVTSTSSR.3	sp|Q14112|NID2_HUMAN
NC+57.021VDENEC+57.021ATGFHR.3	sp|Q14112|NID2_HUMAN
AFLFQDIER.2	sp|Q92832|NELL1_HUMAN
SEFTILATVQQKPSTSGVILSIR.3	sp|Q92832|NELL1_HUMAN
LSISGTGTSTFQ+0.984RHR.2	sp|Q9Y6X6|MYO16_HUMAN
QQSQDSIPENPMMSGSTKPEQVK.3	sp|Q9Y6X6|MYO16_HUMAN
PAGAPGAAAR.2	sp|Q9Y6X6|MYO16_HUMAN
NLDGAYQEAVINK.2	sp|Q4LE39|ARI4B_HUMAN
LGGFDNIESGAVWK.2	sp|Q4LE39|ARI4B_HUMAN
TTGFYSGFSEVAEK.2	sp|Q4LE39|ARI4B_HUMAN
ENFLQQLYK.2	sp|Q4LE39|ARI4B_HUMAN
-17.027QAFEQALEFHK.2	sp|Q4LE39|ARI4B_HUMAN
QQSSVTVSEPLAPNQEEVR.2	sp|Q4LE39|ARI4B_HUMAN
EEQNSSSLLEENK.2	sp|Q4LE39|ARI4B_HUMAN
QAFEQALEFHK.3	sp|Q4LE39|ARI4B_HUMAN
SPQTNGTTGVEQIC+57.021VDIR.2	sp|Q13491|GPM6B_HUMAN
+42.011M+15.995ETAAEENTEQSQER.2	sp|Q13491|GPM6B_HUMAN
PAMETAAEENTEQSQER.2	sp|Q13491|GPM6B_HUMAN
+42.011MKPAMETAAEENTEQSQER.3	sp|Q13491|GPM6B_HUMAN
SPQTN+0.984GTTGVEQIC+57.021VDIR.3	sp|Q13491|GPM6B_HUMAN
Q+0.984YGIIPWNAFPGK.2	sp|Q13491|GPM6B_HUMAN
MKPAMETAAEENTEQSQER.3	sp|Q13491|GPM6B_HUMAN
TTYNYAVLK.2	sp|Q13491|GPM6B_HUMAN
APGAEEDDSELQR.2	sp|Q53F19|NCBP3_HUMAN
ALIGDDVGLTSYK.2	sp|Q53F19|NCBP3_HUMAN
ALINMSSLPAQDK.2	sp|Q53F19|NCBP3_HUMAN
TTAAIAAAAAAAYAAATSSAAQAAK.3	sp|A6NNT2|CP096_HUMAN
ADADPSPTSPPTAR.2	sp|Q9NWZ5|UCKL1_HUMAN
FVKPSFDQYIQPTMR.3	sp|Q9NWZ5|UCKL1_HUMAN
IITTAVDKR.3	sp|Q9NWZ5|UCKL1_HUMAN
TLLELLDMK.2	sp|Q9NWZ5|UCKL1_HUMAN
GSGNTVAIDLIVQHVHSQLEER.4	sp|Q9NWZ5|UCKL1_HUMAN
AALASAHQC+57.021HPLPR.3	sp|Q9NWZ5|UCKL1_HUMAN
LADIVVPR.2	sp|Q9NWZ5|UCKL1_HUMAN
VPIYDFTTHSR.3	sp|Q9NWZ5|UCKL1_HUMAN
ESMYSWNK.2	sp|Q13118|KLF10_HUMAN
+42.011MLNFGASLQQTAEER.2	sp|Q13118|KLF10_HUMAN
ASAALYDFSVPSSETVIC+57.021R.3	sp|Q13118|KLF10_HUMAN
HTADAQLC+57.021NHQTC+57.021PMK.4	sp|Q13118|KLF10_HUMAN
SVPSSETVIC+57.021R.2	sp|Q13118|KLF10_HUMAN
+43.006WNKTAEKSDFEAVEALMSMSC+57.021SWK.3	sp|Q13118|KLF10_HUMAN
GAVM+15.995FVVPQPVVQSSKPPVVSPNGTR.3	sp|Q13118|KLF10_HUMAN
KLPNWQMEVSK.2	sp|Q13118|KLF10_HUMAN
NFSEDDFASALRK.3	sp|Q96N46|TTC14_HUMAN
NLPQNLLNIFNQIAEFEKEK.3	sp|Q96N46|TTC14_HUMAN
NLPQNLLNIFNQIAEFEK.3	sp|Q96N46|TTC14_HUMAN
SEQQDNPHFR.2	sp|Q96N46|TTC14_HUMAN
LNTNQGEYEREDNYGEDIK.3	sp|Q96N46|TTC14_HUMAN
DVPSHSNHGDPLSYYQTGDIIR.3	sp|Q96N46|TTC14_HUMAN
EDNYGEDIK.2	sp|Q96N46|TTC14_HUMAN
+43.006EQRYRLNTNQGEYEREDNYGEDIKTEVPEEDALSSK.4	sp|Q96N46|TTC14_HUMAN
DLFGSLNVK.2	sp|Q9UHD4|CIDEB_HUMAN
SGVLSYGLGR.2	sp|Q9UHD4|CIDEB_HUMAN
SVSNISSEFGR.2	sp|Q9UHD4|CIDEB_HUMAN
AFSSGVDLSMASPK.2	sp|Q8IUD6|RN135_HUMAN
ETVLGSDRPGVVGIWLNLEEGK.3	sp|Q8IUD6|RN135_HUMAN
EAPEAQMQGELLEAPSSSSC+57.021PLPDQSHPALR.3	sp|Q8IUD6|RN135_HUMAN
NTLLQDLADKYR.3	sp|Q8IUD6|RN135_HUMAN
EIQAGSDPAHC+57.021PC+57.021PGSSSLSSAAARPR.4	sp|Q8IUD6|RN135_HUMAN
TMDSC+57.021C+57.021VEWK.2	sp|Q8IUD6|RN135_HUMAN
DILHDLEEIQEK.3	sp|Q8IUD6|RN135_HUMAN
DILHDLEEIQEK.2	sp|Q8IUD6|RN135_HUMAN
AIHPTFNLK.3	sp|Q8IUD6|RN135_HUMAN
SLLQTTFLVDNK.2	sp|Q5VZE5|NAA35_HUMAN
LGHILEEFATLQDEAEK.3	sp|Q5VZE5|NAA35_HUMAN
TMVAFDMDGK.2	sp|Q5VZE5|NAA35_HUMAN
FAPFNSVM+15.995TPPPVHYLQFK.3	sp|Q5VZE5|NAA35_HUMAN
MANSVTDLR.2	sp|Q5VZE5|NAA35_HUMAN
MDAGMIGNQVNR.2	sp|Q5VZE5|NAA35_HUMAN
VAKPNFVVMK.3	sp|Q5VZE5|NAA35_HUMAN
MILENIPNPDHEVNR.2	sp|Q5VZE5|NAA35_HUMAN
VDAALHTMLLK.3	sp|Q5VZE5|NAA35_HUMAN
VEADIPGHGQEVLIR.3	sp|P02144|MYG_HUMAN
HGATVLTALGGILK.3	sp|P02144|MYG_HUMAN
HGATVLTALGGILK.2	sp|P02144|MYG_HUMAN
GHHEAEIKPLAQSHATK.4	sp|P02144|MYG_HUMAN
ILQEDPTNTAAR.2	sp|Q15006|EMC2_HUMAN
YTQGGLENLELSR.2	sp|Q15006|EMC2_HUMAN
YDDAIQLYDR.2	sp|Q15006|EMC2_HUMAN
VLESLIGMIQK.2	sp|Q8WV07|ORAV1_HUMAN
+42.011AGSQDIFDAIVMADER.2	sp|Q8WV07|ORAV1_HUMAN
EGYEEGSSLGVMEGR.2	sp|Q8WV07|ORAV1_HUMAN
QFC+57.021SLLNVQPDFK.2	sp|Q8WV07|ORAV1_HUMAN
C+57.021LLHSC+57.021TTEK.2	sp|Q8WV07|ORAV1_HUMAN
PGSTEDEEQLLQK.2	sp|P04053|TDT_HUMAN
C+57.021FLIFKLPR.3	sp|P04053|TDT_HUMAN
GGGQEERPFVAR.3	sp|Q9HA64|KT3K_HUMAN
LGAQLADLHLDNKK.4	sp|Q9HA64|KT3K_HUMAN
IQPQMDMVEK.2	sp|Q9HA64|KT3K_HUMAN
IGPILDTNALQGEVKPVLQK.3	sp|P30154|2AAB_HUMAN
SEIVPLFTSLASDEQDSVR.2	sp|P30154|2AAB_HUMAN
VLVMANDPNYLHR.3	sp|P30154|2AAB_HUMAN
QISQEHTPVALEAYFVPLVK.3	sp|P30154|2AAB_HUMAN
FGTEWAQNTIVPK.2	sp|P30154|2AAB_HUMAN
SEEETSPLVTHQNPAGPVASAPELESK.3	sp|P43007|SATT_HUMAN
ETVDSFLDLAR.2	sp|P43007|SATT_HUMAN
SNETNGYLDSAQAGPAAGPGAPGTAAGR.3	sp|P43007|SATT_HUMAN
VLSASQAFAAQR.2	sp|Q9NUQ2|PLCE_HUMAN
MLIEFYESPDPER.2	sp|Q9NUQ2|PLCE_HUMAN
ESPTMTEFLC+57.021K.2	sp|Q9NUQ2|PLCE_HUMAN
LLSAFLPAR.2	sp|Q9NUQ2|PLCE_HUMAN
FMEQVIFK.2	sp|P61158|ARP3_HUMAN
GVDDLDFFIGDEAIEKPTYATK.3	sp|P61158|ARP3_HUMAN
NIVLSGGSTMFR.2	sp|P61158|ARP3_HUMAN
QYTGINAISK.2	sp|P61158|ARP3_HUMAN
+42.011AGAAPTTAFGQAVIGPPGSGK.2	sp|Q9H9Y4|GPN2_HUMAN
SIFSQMAQWDLR.2	sp|Q9H9Y4|GPN2_HUMAN
GAPAADDDKGPQQLLLPPPPPPPPAAALDGAK.3	sp|P55316|FOXG1_HUMAN
LTSTGLTFMDR.2	sp|P55316|FOXG1_HUMAN
GEPGGGPGELAPVGPDEK.2	sp|P55316|FOXG1_HUMAN
GNYWMLDPSSDDVFIGGTTGK.2	sp|P55316|FOXG1_HUMAN
AGSLYWPMSPFLSLHHPR.4	sp|P55316|FOXG1_HUMAN
FATVEVTDKPVDEALR.3	sp|Q9NRV9|HEBP1_HUMAN
AALEGTATYR.2	sp|Q9NRV9|HEBP1_HUMAN
DYTGEDVTPQNFLAVLR.2	sp|Q99538|LGMN_HUMAN
VMQFQGMK.2	sp|Q99538|LGMN_HUMAN
LMNTNDLEESR.2	sp|Q99538|LGMN_HUMAN
LSSVASNGGGAGGAGGGAAGDK.2	sp|Q96F45|ZN503_HUMAN
SPLPTPGAPVPVPAATGPYYSPYALYGQR.3	sp|Q96F45|ZN503_HUMAN
ISC+57.021GGGINVDVNQHPDGGPGGK.3	sp|Q96F45|ZN503_HUMAN
SPHHALGLSSR.3	sp|Q96F45|ZN503_HUMAN
LSSVASN+0.984GGGAGGAGGGAAGDKDTK.3	sp|Q96F45|ZN503_HUMAN
GTGGASAEGGPTGLAHGR.2	sp|Q96F45|ZN503_HUMAN
LSSVASN+0.984GGGAGGAGGGAAGDK.2	sp|Q96F45|ZN503_HUMAN
VPSATC+57.021QPFTPR.2	sp|Q96F45|ZN503_HUMAN
TGHILHPEYLQPLPSTPVSPIELDAK.4	sp|Q96F45|ZN503_HUMAN
LVQDSQPLDLSK.2	sp|P35228|NOS2_HUMAN
VYVQDILR.2	sp|P35228|NOS2_HUMAN
LSHLGASQLTPMGEGDELSGQEDAFR.3	sp|P35228|NOS2_HUMAN
LVQDTPFLTGHGR.3	sp|Q96LW7|CAR19_HUMAN
YYPQILTNK.2	sp|Q96LW7|CAR19_HUMAN
LC+57.021DLLSHLQR.3	sp|Q96LW7|CAR19_HUMAN
LVQDTPFLTGHGR.2	sp|Q96LW7|CAR19_HUMAN
ALYIHAQPLHSR.3	sp|Q96LW7|CAR19_HUMAN
ALYIHAQPLHSR.4	sp|Q96LW7|CAR19_HUMAN
+42.011TDQTYC+57.021DRLVQDTPFLTGHGR.3	sp|Q96LW7|CAR19_HUMAN
LDEQC+57.021SAIPTR.2	sp|Q9UJX5|APC4_HUMAN
IFSEENSDEIIK.2	sp|Q9UJX5|APC4_HUMAN
LLAFALADTK.2	sp|Q9UJX5|APC4_HUMAN
FGSFTYATTEK.2	sp|Q9UJX5|APC4_HUMAN
FPTC+57.021FPSFR.2	sp|Q9UJX5|APC4_HUMAN
FPFLWNNK.2	sp|Q9UJX5|APC4_HUMAN
LVISHLQSGSESLLYHLSELK.4	sp|Q9UJX5|APC4_HUMAN
RDLIALANTAGEVLLHR.3	sp|Q9UJX5|APC4_HUMAN
LVISHLQSGSESLLYHLSELK.3	sp|Q9UJX5|APC4_HUMAN
YSLDPENPTK.2	sp|P18621|RL17_HUMAN
EQIVPKPEEEVAQK.3	sp|P18621|RL17_HUMAN
GLDVDSLVIEHIQVNK.3	sp|P18621|RL17_HUMAN
ALIAAQYSGAQVR.2	sp|P26641|EF1G_HUMAN
+42.011AAGTLYTYPENWR.2	sp|P26641|EF1G_HUMAN
ELEPITTSQALQIAGR.2	sp|Q8IYB8|SUV3_HUMAN
LVQQGLLTPDMLK.2	sp|Q8IYB8|SUV3_HUMAN
ATEPPSPDAGELSLASR.2	sp|Q8IYB8|SUV3_HUMAN
SNAAGVPC+57.021DLVTGEER.2	sp|Q8IYB8|SUV3_HUMAN
NEPLTFAWLR.2	sp|Q8IYB8|SUV3_HUMAN
LGADYGLDAR.2	sp|Q8IYB8|SUV3_HUMAN
FSAELIQHIPLSLR.3	sp|Q8IYB8|SUV3_HUMAN
LTLSDFLIKPIQR.3	sp|O60229|KALRN_HUMAN
MFVLNELVQTEK.2	sp|O60229|KALRN_HUMAN
VVLQAANADIQQAWVQDINQVLETQR.3	sp|O60229|KALRN_HUMAN
IVFGNIHQIYDWHK.4	sp|O60229|KALRN_HUMAN
GSSYNPPLPPLK.2	sp|O60229|KALRN_HUMAN
IVFGNIHQIYDWHK.3	sp|O60229|KALRN_HUMAN
DFFLAELEK.2	sp|O60229|KALRN_HUMAN
LTLSDFLIK.2	sp|O60229|KALRN_HUMAN
AGLEC+57.021SDIEK.2	sp|O60229|KALRN_HUMAN
LSYVGNNFGTGALK.2	sp|Q9GZS1|RPA49_HUMAN
NVTSEEILK.2	sp|Q9GZS1|RPA49_HUMAN
SALGPGVPHIINTK.3	sp|Q9GZS1|RPA49_HUMAN
HFVGILNK.2	sp|Q9GZS1|RPA49_HUMAN
AAETIIDTK.2	sp|Q9GZS1|RPA49_HUMAN
MDSC+57.021IEAFGTTK.2	sp|Q9GZS1|RPA49_HUMAN
ILAAETDRLSYVGNNFGTGALK.3	sp|Q9GZS1|RPA49_HUMAN
AVPWVILSDGDGTVEK.2	sp|Q8WVQ1|CANT1_HUMAN
EWTTTTGDVVNENPEWVK.2	sp|Q8WVQ1|CANT1_HUMAN
AQEENTWFSYLK.2	sp|Q8WVQ1|CANT1_HUMAN
TGVVYQIEGSK.2	sp|Q8WVQ1|CANT1_HUMAN
GSVDHENWVSNYNALR.3	sp|Q8WVQ1|CANT1_HUMAN
IAVIADLDTESR.2	sp|Q8WVQ1|CANT1_HUMAN
[truncated: 101,702 more rows]
