# Supplementary material for: Assembling the Community-Scale Discoverable Human Proteome
Source: Cell Syst. Author manuscript; Available in PMC 2019 Oct 24. (PMC6279426; doi:10.1016/j.cels.2018.08.004)
Supplement: 5 [file NIHMS1504990-supplement-5.xlsx]

## Sheet: Novel Proteins PE2+
Table Header Description	NeXtProt PE Number	PE Number of Protein as reported by NeXtProt
	Protein	Uniprot Protein Name
	Is Validated by 2 Synthetic (PE Number)	Protein was confirmed by corresponding peptide in synthetic data with at least 2 peptides
	Is Validated by 1 Synthetic (PE Number)	Protein was confirmed by corresponding peptide in synthetic data with 1 peptie
NeXtProt PE Number	Protein	Is Validated by 2 Synthetic (PE Number)	Is Validated by 1 Synthetic (PE Number)
2	sp|Q9Y5G8|PCDG5_HUMAN	1	0
2	sp|O15442|MPPD1_HUMAN	1	0
2	sp|Q96P15|SPB11_HUMAN	0	1
2	sp|Q9BWV7|TTLL2_HUMAN	1	0
2	sp|Q495B1|AKD1A_HUMAN	1	0
2	sp|O95922|TTLL1_HUMAN	0	0
2	sp|Q8N239|KLH34_HUMAN	1	0
2	sp|Q7LC44|ARC_HUMAN	1	0
2	sp|Q8N6Y1|PCD20_HUMAN	1	0
2	sp|Q8WV48|CC107_HUMAN	1	0
2	sp|Q9BQ87|TBL1Y_HUMAN	0	1
2	sp|O43448|KCAB3_HUMAN	0	1
2	sp|Q9H158|PCDC1_HUMAN	1	0
2	sp|Q9Y5G3|PCDGD_HUMAN	1	0
2	sp|Q9Y5E2|PCDB7_HUMAN	1	0
2	sp|Q86WK7|AMGO3_HUMAN	1	0
2	sp|Q9UN75|PCDAC_HUMAN	1	0
2	sp|P48448|AL3B2_HUMAN	1	0
2	sp|O00295|TULP2_HUMAN	1	0
2	sp|Q86YR7|MF2L2_HUMAN	1	0
2	sp|Q96LD1|SGCZ_HUMAN	1	0
2	sp|Q8IYG6|LRC56_HUMAN	1	0
2	sp|Q2M3C6|TM266_HUMAN	1	0
2	sp|Q99742|NPAS1_HUMAN	1	0
2	sp|Q9NXS3|KLH28_HUMAN	0	0
2	sp|Q8IUX8|EGFL6_HUMAN	1	0
2	sp|Q9NRE1|MMP26_HUMAN	0	0
2	sp|Q9H094|NBPF3_HUMAN	0	1
2	sp|Q9UN71|PCDGG_HUMAN	1	0
2	sp|Q9Y5I2|PCDAA_HUMAN	1	0
2	sp|Q8IYD2|KLD8A_HUMAN	1	0
2	sp|Q3KPI0|CEA21_HUMAN	1	0
2	sp|A0PJX2|TLDC2_HUMAN	0	1
2	sp|Q9C0I9|LRC27_HUMAN	1	0
2	sp|Q8WZ79|DNS2B_HUMAN	1	0
2	sp|Q8TD90|MAGE2_HUMAN	1	0
2	sp|Q7Z4T8|GLTL5_HUMAN	1	0
2	sp|Q8N8M0|NAT16_HUMAN	1	0
2	sp|Q8TCW7|ZPLD1_HUMAN	1	0
2	sp|Q8NFN8|GP156_HUMAN	1	0
2	sp|Q5VW00|DC122_HUMAN	1	0
2	sp|Q8NC01|CLC1A_HUMAN	0	1
2	sp|Q8NE18|NSUN7_HUMAN	0	1
2	sp|O95156|NXPH2_HUMAN	1	0
2	sp|Q2TBC4|PRIC4_HUMAN	1	0
2	sp|Q9UQ74|PSG8_HUMAN	0	1
2	sp|Q9UBM8|MGT4C_HUMAN	1	0
2	sp|Q9NVL8|CN105_HUMAN	1	0
2	sp|O15482|TEX28_HUMAN	1	0
2	sp|Q5T1N1|AKND1_HUMAN	1	0
2	sp|Q9P1Z3|HCN3_HUMAN	1	0
2	sp|P22003|BMP5_HUMAN	0	1
2	sp|Q6B0B8|TIGD3_HUMAN	1	0
2	sp|Q5SW24|DACT2_HUMAN	1	0
2	sp|Q12950|FOXD4_HUMAN	0	0
2	sp|Q6ZSS3|ZN621_HUMAN	1	0
2	sp|Q86WN2|IFNE_HUMAN	1	0
2	sp|Q7Z5M8|AB12B_HUMAN	1	0
2	sp|Q49A92|CH034_HUMAN	1	0
2	sp|Q8NAV2|CH058_HUMAN	1	0
2	sp|Q8N9H9|CA127_HUMAN	1	0
2	sp|P59826|BPIB3_HUMAN	1	0
2	sp|A8MT70|ZBBX_HUMAN	1	0
2	sp|Q9Y5H8|PCDA3_HUMAN	0	1
2	sp|P17023|ZNF19_HUMAN	1	0
2	sp|Q9UIL4|KIF25_HUMAN	1	0
2	sp|P59817|Z280A_HUMAN	0	1
2	sp|Q5VX52|SPAT1_HUMAN	1	0
2	sp|Q7Z6Z6|PLPL5_HUMAN	1	0
2	sp|Q8IV13|CCNJL_HUMAN	0	0
2	sp|Q8N878|FRMD1_HUMAN	1	0
2	sp|Q309B1|TR16L_HUMAN	0	1
2	sp|Q16445|GBRA6_HUMAN	1	0
2	sp|Q8NDV1|SIA7C_HUMAN	1	0
2	sp|Q05901|ACHB3_HUMAN	1	0
2	sp|Q9UF02|CCG5_HUMAN	0	1
2	sp|P78334|GBRE_HUMAN	1	0
2	sp|Q6ZWI9|RFPLB_HUMAN	1	0
2	sp|Q9Y5H5|PCDA9_HUMAN	1	0
2	sp|Q17RP2|TIGD6_HUMAN	1	0
2	sp|Q86WR6|CQ064_HUMAN	0	0
2	sp|Q96QS6|KPSH2_HUMAN	1	0
2	sp|Q9H3Y0|CRSPL_HUMAN	1	0
2	sp|Q6PF06|TM10B_HUMAN	0	0
2	sp|Q4KMG9|TM52B_HUMAN	1	0
2	sp|Q8NC38|CA213_HUMAN	1	0
2	sp|Q9UL59|ZN214_HUMAN	0	0
2	sp|P17658|KCNA6_HUMAN	1	0
2	sp|Q86XD8|ZFAN4_HUMAN	1	0
2	sp|Q9H6D8|FNDC4_HUMAN	1	0
2	sp|P15621|ZNF44_HUMAN	0	1
2	sp|Q12799|TCP10_HUMAN	0	1
2	sp|Q8N5D6|GBGT1_HUMAN	1	0
2	sp|Q13398|ZN211_HUMAN	1	0
2	sp|Q8N7X8|SIGL1_HUMAN	1	0
2	sp|Q96GL9|F163A_HUMAN	1	0
2	sp|Q6P387|CP046_HUMAN	1	0
2	sp|Q56UN5|M3K19_HUMAN	0	1
2	sp|Q9BWM5|ZN416_HUMAN	1	0
2	sp|P20264|PO3F3_HUMAN	0	1
2	sp|Q5VT40|FA78B_HUMAN	0	1
2	sp|Q9H106|SIRPD_HUMAN	1	0
2	sp|Q7Z3V5|ZN571_HUMAN	0	1
2	sp|Q32Q52|CL074_HUMAN	0	1
2	sp|Q8TDD5|MCLN3_HUMAN	0	0
2	sp|Q5T5M9|CCNJ_HUMAN	1	0
2	sp|Q8WTX9|ZDHC1_HUMAN	1	0
2	sp|Q5VTA0|PRA17_HUMAN	0	1
2	sp|A1L157|TSN11_HUMAN	0	0
2	sp|Q96BR6|ZN669_HUMAN	1	0
2	sp|Q9UK13|ZN221_HUMAN	1	0
2	sp|Q7RTY5|PRS48_HUMAN	1	0
2	sp|Q6ZMY9|ZN517_HUMAN	1	0
2	sp|P56555|DSCR4_HUMAN	0	1
2	sp|Q8IZJ4|RGDSR_HUMAN	1	0
2	sp|Q8N9Y4|F181A_HUMAN	1	0
2	sp|Q9UBC0|HNF6_HUMAN	0	0
2	sp|A6NK59|ASB14_HUMAN	1	0
2	sp|Q3SXZ7|TTLL9_HUMAN	1	0
2	sp|P20853|CP2A7_HUMAN	1	0
2	sp|Q9NUC0|SRTD4_HUMAN	0	1
2	sp|Q6PP77|XKR2_HUMAN	1	0
2	sp|Q86TI4|WDR86_HUMAN	0	0
2	sp|Q9P272|K1456_HUMAN	0	1
2	sp|Q8TA94|ZN563_HUMAN	1	0
2	sp|Q9HBL6|LRTM1_HUMAN	0	0
2	sp|O14921|RGS13_HUMAN	1	0
2	sp|Q9UQ07|MOK_HUMAN	1	0
2	sp|Q6ZV77|CI139_HUMAN	0	1
2	sp|O60809|PRA10_HUMAN	0	1
2	sp|Q8NFQ6|BPIFC_HUMAN	1	0
2	sp|Q8NCK7|MOT11_HUMAN	0	1
2	sp|Q5T953|IER5L_HUMAN	0	0
2	sp|Q7L0X2|ERIP6_HUMAN	1	0
2	sp|Q96NX9|DACH2_HUMAN	0	0
2	sp|Q5U5X8|F222A_HUMAN	1	0
2	sp|Q6NXP2|F71F2_HUMAN	1	0
2	sp|Q96JL9|ZN333_HUMAN	1	0
2	sp|Q8N9F8|ZN454_HUMAN	0	0
2	sp|Q9H7B7|CG069_HUMAN	0	0
2	sp|Q96DU9|PABP5_HUMAN	1	0
2	sp|Q96JM4|LRIQ1_HUMAN	1	0
2	sp|Q9UC06|ZNF70_HUMAN	0	1
2	sp|Q2VY69|ZN284_HUMAN	0	1
2	sp|P17025|ZN182_HUMAN	0	1
2	sp|O94844|RHBT1_HUMAN	1	0
2	sp|O75290|Z780A_HUMAN	1	0
2	sp|Q8NBF1|GLIS1_HUMAN	1	0
2	sp|P17039|ZNF30_HUMAN	1	0
2	sp|Q9NTX9|F217B_HUMAN	0	1
2	sp|Q9H3W5|LRRN3_HUMAN	1	0
2	sp|Q8N393|ZN786_HUMAN	1	0
2	sp|Q9HAI6|CX021_HUMAN	0	0
2	sp|Q6P9A1|ZN530_HUMAN	1	0
2	sp|Q96JF6|ZN594_HUMAN	1	0
2	sp|Q147U7|SMCO1_HUMAN	1	0
2	sp|Q5JVX7|CA141_HUMAN	1	0
2	sp|Q96FV3|TSN17_HUMAN	0	1
2	sp|Q8N9Z0|ZN610_HUMAN	1	0
2	sp|P57058|HUNK_HUMAN	1	0
2	sp|Q96S79|RSLAB_HUMAN	0	1
2	sp|P56880|CLD20_HUMAN	0	1
2	sp|O00624|NPT3_HUMAN	0	1
2	sp|Q86SI9|CEI_HUMAN	0	1
2	sp|Q8IVW1|ARL17_HUMAN	0	1
2	sp|Q16589|CCNG2_HUMAN	0	1
2	sp|Q99445|GML_HUMAN	0	0
2	sp|Q86X67|NUD13_HUMAN	1	0
2	sp|Q08708|CLM6_HUMAN	1	0
2	sp|Q8WXB4|ZN606_HUMAN	1	0
2	sp|Q9Y6R6|Z780B_HUMAN	0	1
2	sp|B2RU33|POTEC_HUMAN	0	0
2	sp|Q96EZ4|MYEOV_HUMAN	0	0
2	sp|Q5JNZ3|ZN311_HUMAN	1	0
2	sp|Q9Y574|ASB4_HUMAN	0	1
2	sp|Q5JRV8|T255A_HUMAN	1	0
2	sp|Q8WV15|T255B_HUMAN	0	0
2	sp|A2RUU4|COLL1_HUMAN	0	0
2	sp|Q8IVC4|ZN584_HUMAN	0	1
2	sp|O00230|CORT_HUMAN	0	0
2	sp|Q99457|NP1L3_HUMAN	1	0
2	sp|Q7RTY3|PRS45_HUMAN	1	0
2	sp|Q96A84|EMID1_HUMAN	1	0
2	sp|Q14585|ZN345_HUMAN	1	0
2	sp|Q9BZD7|TMG3_HUMAN	1	0
2	sp|Q9UKP5|ATS6_HUMAN	1	0
2	sp|Q15391|P2Y14_HUMAN	1	0
2	sp|Q8NAP8|ZBT8B_HUMAN	1	0
2	sp|Q96ND8|ZN583_HUMAN	0	0
2	sp|P09131|P3_HUMAN	0	0
2	sp|Q9Y2T5|GPR52_HUMAN	1	0
2	sp|Q14588|ZN234_HUMAN	0	0
2	sp|Q580R0|CB027_HUMAN	1	0
2	sp|Q8IZS7|CLCL1_HUMAN	1	0
2	sp|Q9Y5I3|PCDA1_HUMAN	0	0
2	sp|Q86XJ0|CAHM3_HUMAN	0	1
2	sp|Q3ZCX4|ZN568_HUMAN	1	0
2	sp|Q6TDP4|KLH17_HUMAN	1	0
2	sp|Q96PL2|TECTB_HUMAN	1	0
2	sp|Q8NEQ6|CA064_HUMAN	1	0
2	sp|Q5VX71|SUSD4_HUMAN	0	0
2	sp|Q9HCL3|ZFP14_HUMAN	1	0
2	sp|Q96NG8|ZN582_HUMAN	0	1
2	sp|Q9HBJ0|PLAC1_HUMAN	0	1
2	sp|Q6UWQ5|LYZL1_HUMAN	0	0
2	sp|Q6ZN06|ZN813_HUMAN	0	0
2	sp|Q6R2W3|SCND3_HUMAN	0	1
2	sp|Q86W67|F228A_HUMAN	1	0
2	sp|Q5T5D7|ZN684_HUMAN	0	1
2	sp|O95567|CV031_HUMAN	1	0
2	sp|Q9Y2P0|ZN835_HUMAN	0	1
2	sp|Q8N431|RGF1C_HUMAN	0	1
2	sp|Q5SSQ6|SAPC1_HUMAN	0	0
2	sp|P52738|ZN140_HUMAN	1	0
2	sp|Q7RTX9|MOT14_HUMAN	0	0
2	sp|Q6PEY0|CXB7_HUMAN	0	1
2	sp|Q8NA42|ZN383_HUMAN	0	1
2	sp|Q9BV87|CNPD1_HUMAN	0	0
2	sp|Q9HBV1|POPD3_HUMAN	1	0
2	sp|Q99679|GPR21_HUMAN	0	0
2	sp|Q6IF63|O52W1_HUMAN	1	0
2	sp|Q6UE05|WBS28_HUMAN	1	0
2	sp|P48201|AT5G3_HUMAN	0	0
2	sp|Q9H255|O51E2_HUMAN	0	0
2	sp|Q7Z3E1|PARPT_HUMAN	1	0
2	sp|Q8IXT1|DDIAS_HUMAN	0	1
2	sp|Q86YE8|ZN573_HUMAN	0	1
2	sp|Q8N859|ZN713_HUMAN	0	1
2	sp|Q8IVF6|AN18A_HUMAN	1	0
2	sp|Q8N1V8|CJ085_HUMAN	0	1
2	sp|Q4W5P6|TM155_HUMAN	0	1
2	sp|Q96PF1|TGM7_HUMAN	0	1
2	sp|Q9UJN7|ZN391_HUMAN	0	0
2	sp|Q86WI0|LHPL1_HUMAN	0	1
2	sp|Q8N782|ZN525_HUMAN	0	1
2	sp|Q15935|ZNF77_HUMAN	0	0
2	sp|Q8NEE6|FXL13_HUMAN	0	1
2	sp|Q8N743|KI3L3_HUMAN	0	0
2	sp|Q6PG37|ZN790_HUMAN	0	1
2	sp|Q6PIS1|S23A3_HUMAN	0	1
2	sp|Q99811|PRRX2_HUMAN	0	0
2	sp|Q8TAF7|ZN461_HUMAN	0	1
2	sp|Q8N8Z8|ZN441_HUMAN	0	1
2	sp|Q9HBT7|ZN287_HUMAN	1	0
2	sp|P47881|OR3A1_HUMAN	0	0
2	sp|Q8N6L7|TM252_HUMAN	0	1
2	sp|Q7Z602|GP141_HUMAN	0	0
2	sp|O75437|ZN254_HUMAN	0	1
2	sp|Q6UWF9|F180A_HUMAN	1	0
2	sp|Q8NBL3|T178A_HUMAN	0	0
2	sp|P0DMQ5|INAM2_HUMAN	1	0
2	sp|Q6UWH6|TX261_HUMAN	0	0
2	sp|Q9UL58|ZN215_HUMAN	0	0
2	sp|Q3KNW1|SNAI3_HUMAN	1	0
2	sp|Q8N2E2|VWDE_HUMAN	0	0
2	sp|Q16534|HLF_HUMAN	0	1
2	sp|Q96LM9|CT173_HUMAN	0	1
2	sp|Q96NJ3|ZN285_HUMAN	0	0
2	sp|Q8N412|STPG2_HUMAN	0	1
2	sp|Q9H0M5|ZN700_HUMAN	0	0
2	sp|P58743|S26A5_HUMAN	0	0
2	sp|Q8N8J6|ZN615_HUMAN	0	1
2	sp|Q9NQS5|GPR84_HUMAN	1	0
2	sp|Q5T089|MORN1_HUMAN	0	0
2	sp|Q86T29|ZN605_HUMAN	1	0
2	sp|Q5M9Q1|NKAPL_HUMAN	0	1
2	sp|Q86TB3|ALPK2_HUMAN	0	0
2	sp|Q3MIS6|ZN528_HUMAN	0	1
2	sp|Q49AA0|ZFP69_HUMAN	1	0
2	sp|Q9UK12|ZN222_HUMAN	0	0
2	sp|Q96K75|ZN514_HUMAN	0	0
2	sp|Q8WTQ1|D104A_HUMAN	0	0
2	sp|Q9GZW8|MS4A7_HUMAN	0	1
2	sp|Q96J86|CYYR1_HUMAN	0	1
2	sp|Q8N2I2|ZN619_HUMAN	1	0
2	sp|Q99440|CD006_HUMAN	0	1
2	sp|Q96GE5|ZN799_HUMAN	0	1
2	sp|O96004|HAND1_HUMAN	0	0
2	sp|Q5T5N4|CF118_HUMAN	0	0
2	sp|Q9UIG5|PS1C1_HUMAN	0	1
2	sp|Q3B7T3|BEAN1_HUMAN	0	1
2	sp|Q8N972|ZN709_HUMAN	1	0
2	sp|Q96N38|ZN714_HUMAN	0	0
2	sp|Q8TBH0|ARRD2_HUMAN	0	0
2	sp|Q6ZNG0|ZN620_HUMAN	0	1
2	sp|Q6ZMW2|ZN782_HUMAN	0	1
2	sp|Q03936|ZNF92_HUMAN	0	1
2	sp|Q6ICC9|LDOCL_HUMAN	0	0
2	sp|P52740|ZN132_HUMAN	0	0
2	sp|Q96MF4|CC140_HUMAN	0	0
2	sp|Q5GH73|XKR6_HUMAN	0	0
2	sp|Q8NAJ2|CI106_HUMAN	0	1
2	sp|Q6NZ63|STEAL_HUMAN	0	1
2	sp|Q12952|FOXL1_HUMAN	0	1
2	sp|Q96LI9|CX058_HUMAN	1	0
2	sp|Q9NRD0|FBX8_HUMAN	0	0
2	sp|Q6UXU6|TMM92_HUMAN	0	1
2	sp|P59827|BPIB4_HUMAN	0	0
2	sp|Q5SXM1|ZN678_HUMAN	0	0
2	sp|Q9H7R5|ZN665_HUMAN	0	1
2	sp|A2RU54|HMX2_HUMAN	1	0
2	sp|Q86VR8|FJX1_HUMAN	0	0
2	sp|Q6PF04|ZN613_HUMAN	0	0
2	sp|Q6UXA7|CF015_HUMAN	0	1
2	sp|P81133|SIM1_HUMAN	0	0
2	sp|Q9HCC6|HES4_HUMAN	0	0
2	sp|Q6UXB3|LYPD2_HUMAN	0	1
2	sp|Q68CJ6|SLIP_HUMAN	0	1
2	sp|Q6UX40|TM107_HUMAN	0	0
2	sp|Q8TE56|ATS17_HUMAN	0	0
2	sp|Q8TB68|PRR7_HUMAN	0	1
2	sp|Q86UB2|BIVM_HUMAN	0	0
2	sp|A8MT65|ZN891_HUMAN	0	0
2	sp|A8MQB3|CQ051_HUMAN	0	1
2	sp|P46721|SO1A2_HUMAN	0	0
2	sp|Q96HH4|TM169_HUMAN	0	1
2	sp|A6NMK7|CPS4L_HUMAN	0	0
2	sp|Q50LG9|LRC24_HUMAN	1	0
2	sp|Q2M3X9|ZN674_HUMAN	0	1
2	sp|Q6UY09|CEA20_HUMAN	0	0
2	sp|Q5FWF6|ZN789_HUMAN	0	0
2	sp|P59551|T2R60_HUMAN	0	1
2	sp|Q9Y5E1|PCDB9_HUMAN	0	0
2	sp|Q5PT55|NTCP5_HUMAN	0	1
2	sp|Q13304|GPR17_HUMAN	0	0
2	sp|Q8NB42|ZN527_HUMAN	0	1
2	sp|Q8IV35|WDR49_HUMAN	0	0
2	sp|Q5VXU9|CI084_HUMAN	1	0
2	sp|Q8N4W6|DJC22_HUMAN	0	1
2	sp|Q96EK2|PF21B_HUMAN	0	0
2	sp|Q9Y5R2|MMP24_HUMAN	0	1
2	sp|P51522|ZNF83_HUMAN	0	0
2	sp|B4DX44|ZN736_HUMAN	0	0
2	sp|A4D0V7|CPED1_HUMAN	0	0
2	sp|P59536|T2R41_HUMAN	1	0
2	sp|Q6P4F1|FUT10_HUMAN	0	0
2	sp|A8MX76|CAN14_HUMAN	0	1
2	sp|Q9BRU2|TCAL7_HUMAN	1	0
2	sp|Q9C009|FOXQ1_HUMAN	0	0
2	sp|Q15695|U2AFL_HUMAN	0	0
2	sp|P10072|HKR1_HUMAN	0	0
2	sp|Q6UXN7|TO20L_HUMAN	0	1
2	sp|P78367|NKX32_HUMAN	0	1
2	sp|Q5T0J3|CA220_HUMAN	0	1
2	sp|O76050|NEUL1_HUMAN	0	0
2	sp|Q9H1Z8|AUGN_HUMAN	0	1
2	sp|Q8TCV5|WFDC5_HUMAN	0	1
2	sp|Q8N6I4|TM251_HUMAN	0	0
2	sp|O95838|GLP2R_HUMAN	0	1
2	sp|Q9Y5E5|PCDB4_HUMAN	0	0
2	sp|Q6UYE1|LEU7_HUMAN	0	0
2	sp|Q9P055|JKAMP_HUMAN	0	0
2	sp|P52742|ZN135_HUMAN	0	1
2	sp|Q9BV99|LRC61_HUMAN	0	0
2	sp|Q8IWX5|SGPP2_HUMAN	0	1
2	sp|Q8NCT3|K0895_HUMAN	0	1
2	sp|A6NFX1|MFS2B_HUMAN	1	0
2	sp|Q8WWF1|CA054_HUMAN	0	1
2	sp|Q8N8G6|CO054_HUMAN	0	0
2	sp|Q86T96|RN180_HUMAN	0	0
2	sp|Q6ZVW7|I17EL_HUMAN	1	0
2	sp|Q8TBE1|CNIH3_HUMAN	0	0
2	sp|Q17RR3|LIPR3_HUMAN	0	0
2	sp|Q7Z769|S35E3_HUMAN	0	1
2	sp|Q9UJQ7|SCP2D_HUMAN	0	1
2	sp|Q96LT6|CA074_HUMAN	0	0
2	sp|Q96F83|CN079_HUMAN	0	1
2	sp|Q92839|HYAS1_HUMAN	0	0
2	sp|Q8WXS4|CCGL_HUMAN	0	0
2	sp|Q9Y5F3|PCDB1_HUMAN	0	0
2	sp|B9EJG8|T150C_HUMAN	0	0
2	sp|Q96MI6|PPM1M_HUMAN	1	0
2	sp|Q52WX2|SBK1_HUMAN	0	1
2	sp|Q9BY31|ZN717_HUMAN	0	0
2	sp|Q2MJR0|SPRE3_HUMAN	0	0
2	sp|Q9BPW4|APOL4_HUMAN	0	0
2	sp|Q8WZ71|TM158_HUMAN	0	0
2	sp|Q9UPX6|K1024_HUMAN	0	0
2	sp|A6NFN9|ANKUB_HUMAN	0	0
2	sp|A0PJE2|DHR12_HUMAN	0	0
3	sp|A6NJT0|UNC4_HUMAN	0	1
3	sp|B9ZVM9|TCP2L_HUMAN	0	0
3	sp|P0CJ79|ZN888_HUMAN	0	0
3	sp|Q5VTU8|AT5EL_HUMAN	0	0
3	sp|Q9BYE4|SPR2G_HUMAN	1	0
3	sp|A6NNH2|F90AR_HUMAN	0	0
3	sp|Q3LI61|KR202_HUMAN	1	0
3	sp|Q8IUB5|WFD13_HUMAN	0	0
3	sp|Q7RTU0|TCF24_HUMAN	0	1
3	sp|Q8WWM1|XAGE5_HUMAN	0	0
3	sp|A6NKF2|ARI3C_HUMAN	0	0
3	sp|H3BQJ8|LY6L_HUMAN	0	0
3	sp|A6NMT0|DBX1_HUMAN	0	0
4	sp|A6NCF5|KLH33_HUMAN	0	1
5	sp|Q6NSI1|AR26L_HUMAN	1	0
5	sp|H7BZ55|CRCC2_HUMAN	0	1
5	sp|Q9BYX7|ACTBM_HUMAN	0	0
5	sp|Q96L14|C170L_HUMAN	0	1
5	sp|Q58FG1|HS904_HUMAN	0	0
5	sp|E9PB15|PTG3L_HUMAN	0	0
5	sp|Q86T23|CROL1_HUMAN	1	0
5	sp|Q8NHM4|TRY6_HUMAN	0	0
5	sp|Q58FF7|H90B3_HUMAN	0	0
5	sp|O95397|PKHA9_HUMAN	0	0
5	sp|Q63ZY6|NSN5C_HUMAN	0	0
5	sp|I3L1I5|YS060_HUMAN	0	0
5	sp|P48741|HSP77_HUMAN	0	0
5	sp|Q58FF3|ENPLL_HUMAN	0	0
5	sp|Q8N4Z0|RAB42_HUMAN	0	0
5	sp|A8MVJ9|HPF1L_HUMAN	0	0
5	sp|P0C860|MS3L2_HUMAN	1	0
5	sp|Q58FF6|H90B4_HUMAN	0	0
5	sp|Q6ZMV5|SMEK3_HUMAN	0	1
5	sp|Q6ZVS7|F183B_HUMAN	0	0
5	sp|Q96KV6|BT2A3_HUMAN	0	0
5	sp|Q9H853|TBA4B_HUMAN	0	0
5	sp|Q6P474|PDXD2_HUMAN	0	1
5	sp|Q9P1A2|PP4RL_HUMAN	0	0
5	sp|A8MUV8|ZN727_HUMAN	0	0
5	sp|Q8NAP1|GATS_HUMAN	0	0
5	sp|A6NMB9|FIGL2_HUMAN	0	0
5	sp|A8K010|CF176_HUMAN	0	0
5	sp|Q3SYA9|P12L1_HUMAN	0	1
5	sp|Q8IX06|GOR_HUMAN	0	0

## Sheet: Confirmed PE2+ Proteins by Synt
Table Header Description	Protein	Uniprot Protein Name
	1 or 2+ Corroborating Peptides in Synthetics	Number of corroborating peptides in synthetics to protein
	sequence_1	peptide string of first corroborating peptide in syntheiics
	sequence_1_precursors	Set of Precursors for first peptide corroborated in synthetics
	sequence_2	peptide string of second corroborating peptide in syntheiics
	sequence_2_precursors	Set of Precursors for second peptide corroborated in synthetics
Note: These proteins have met all other HUPO criteria for protein existence. This list is confirmation by synthetic peptides and in some cases, certain proteins may lack two synthetic peptides intersecting with observed peptides, due to incomplete coverage of current peptide synthesis efforts.
Protein	1 or 2+ Corroborating Peptides in Synthetics	sequence_1	sequence_1_precursors	sequence_2	sequence_2_precursors
sp|A8MT70|ZBBX_HUMAN	2	VQLEFENQEMEK	['VQLEFENQEMEK.2']	LVNQSYMMSQNK	['LVNQSYMMSQNK.2']
sp|Q7L0X2|ERIP6_HUMAN	2	EESSNLGINFKDEEEETSPK	['EESSNLGINFKDEEEETSPK.3']	LPNPEEIPILR	['LPNPEEIPILR.2']
sp|Q16445|GBRA6_HUMAN	2	SEIIYTWKK	['SEIIYTWKK.2']	ATEPLEAEIVLHPDSKYHLK	['ATEPLEAEIVLHPDSKYHLK.4']
sp|Q86W67|F228A_HUMAN	2	VTVPPFVDPLFQR	['VTVPPFVDPLFQR.2']	LREWPEPESVSLMEVLAR	['LREWPEPESVSLMEVLAR.3']
sp|Q3SXZ7|TTLL9_HUMAN	2	SSDDQKDDIPVENYVAQR	['SSDDQKDDIPVENYVAQR.3']	YIENPYLIGGR	['YIENPYLIGGR.2']
sp|Q8N8M0|NAT16_HUMAN	2	DAEPSSETRPQEVEAEPR	['DAEPSSETRPQEVEAEPR.3']	FNASALLAGLGAR	['FNASALLAGLGAR.2']
sp|Q96JF6|ZN594_HUMAN	2	TFSQDEELRGEQK	['TFSQDEELRGEQK.3']	LFIWRTAFLK	['LFIWRTAFLK.3']
sp|Q08708|CLM6_HUMAN	2	TLNKFWCRPPQILR	['TLNKFWC+57.021RPPQILR.4']	LPVHTWPSVTR	['LPVHTWPSVTR.2', 'LPVHTWPSVTR.3']
sp|P17658|KCNA6_HUMAN	2	SLTLAAPGEVR	['SLTLAAPGEVR.2']	ATDNGLGKPDFPEANR	['ATDNGLGKPDFPEANR.2']
sp|Q9H3W5|LRRN3_HUMAN	2	VYNLTHLNPSTEYK	['VYNLTHLNPSTEYK.3']	RGDFSNMLHLK	['RGDFSNMLHLK.3']
sp|Q9NQS5|GPR84_HUMAN	2	AAQALDQYK	['AAQALDQYK.2']	APDSSSEFGK	['APDSSSEFGK.2']
sp|Q7Z3E1|PARPT_HUMAN	2	WQSVFNDSQEHLER	['WQSVFNDSQEHLER.3']	SLRPILNTLLESGSLDGVFR	['SLRPILNTLLESGSLDGVFR.3']
sp|Q50LG9|LRC24_HUMAN	2	LLELALTSNR	['LLELALTSNR.2']	PAGSEPRPEAGSMAFR	['PAGSEPRPEAGSMAFR.3']
sp|Q9BZD7|TMG3_HUMAN	2	YEEIVAANPGADK	['YEEIVAANPGADK.2']	LESTLYLPELSLSR	['LESTLYLPELSLSR.2']
sp|P17039|ZNF30_HUMAN	2	LHVGEKPYKYEK	['LHVGEKPYKYEK.3', 'LHVGEKPYKYEK.4']	SKPHVIALLEQWKEPEVTVR	['SKPHVIALLEQWKEPEVTVR.4']
sp|Q9H158|PCDC1_HUMAN	2	VFAQDPDLGK	['VFAQDPDLGK.2']	NGSVPVEIVPR	['NGSVPVEIVPR.2']
sp|P0C860|MS3L2_HUMAN	2	AEPQAVQSLR	['AEPQAVQSLR.2']	SSSPTLTPSQEGSPVFAGFEGR	['SSSPTLTPSQEGSPVFAGFEGR.2']
sp|Q6ZSS3|ZN621_HUMAN	2	VFQGLTPTVKPSPVILTPSSHSS	['VFQGLTPTVKPSPVILTPSSHSS.3']	GISQGGESWIK	['GISQGGESWIK.2']
sp|P0DMQ5|INAM2_HUMAN	2	EAPRDVPPLQAAR	['EAPRDVPPLQAAR.3']	GPDEDEEETAAAPGSR	['GPDEDEEETAAAPGSR.2']
sp|Q8WXB4|ZN606_HUMAN	2	SFNCSSHLIAHRR	['SFNC+57.021SSHLIAHRR.4']	TVYQSIQPIYPAR	['TVYQSIQPIYPAR.2']
sp|Q9Y5G8|PCDG5_HUMAN	2	SVDNYYHLLTTR	['SVDNYYHLLTTR.2', 'SVDNYYHLLTTR.3']	VKVNENAAAGTR	['VKVNENAAAGTR.2', 'VKVNENAAAGTR.3']
sp|Q99457|NP1L3_HUMAN	2	YAELNKPLYDR	['YAELNKPLYDR.2', 'YAELNKPLYDR.3']	TTATGEIEIQPR	['TTATGEIEIQPR.2']
sp|Q8NFQ6|BPIFC_HUMAN	2	FENILSSILHFGVLPLANAK	['FENILSSILHFGVLPLANAK.2', 'FENILSSILHFGVLPLANAK.3']	ALNANLSTLEVLTK	['ALNANLSTLEVLTK.2']
sp|Q7RTY3|PRS45_HUMAN	2	AQNPGVYTR	['AQNPGVYTR.2']	EYSVVLGTSK	['EYSVVLGTSK.2']
sp|Q9Y2T5|GPR52_HUMAN	2	ARFPSHEVDSSR	['ARFPSHEVDSSR.3']	ILNMSSGIVNVSER	['ILNMSSGIVNVSER.2']
sp|P57058|HUNK_HUMAN	2	NSDVINTVLSNR	['NSDVINTVLSNR.2']	IENLLLDEDNNIK	['IENLLLDEDNNIK.2']
sp|Q9BRU2|TCAL7_HUMAN	2	HFKDEEMTR	['HFKDEEMTR.3']	LLQSLEEFKEDIDYR	['LLQSLEEFKEDIDYR.3']
sp|P59826|BPIB3_HUMAN	2	VLLKLLPGFGVQLSLHTK	['VLLKLLPGFGVQLSLHTK.4']	VREAPTVTLHNK	['VREAPTVTLHNK.3']
sp|Q6TDP4|KLH17_HUMAN	2	AGAWESVAPMNIR	['AGAWESVAPMNIR.2']	DFLLGHVDAESLVR	['DFLLGHVDAESLVR.2', 'DFLLGHVDAESLVR.3']
sp|Q96LD1|SGCZ_HUMAN	2	AEPSQDLRLESPTR	['AEPSQDLRLESPTR.3']	GVQVSAAAGDFK	['GVQVSAAAGDFK.2']
sp|Q8NFN8|GP156_HUMAN	2	AFEEENQTIR	['AFEEENQTIR.2']	KPSLPSDPQDRPGTLEGSK	['KPSLPSDPQDRPGTLEGSK.3', 'KPSLPSDPQDRPGTLEGSK.4']
sp|Q8IUX8|EGFL6_HUMAN	2	VNLQPFNYEEIVSR	['VNLQPFNYEEIVSR.2']	IQLYQGTDATK	['IQLYQGTDATK.2']
sp|Q96QS6|KPSH2_HUMAN	2	NLKPENLLYYHPGEESK	['NLKPENLLYYHPGEESK.3', 'NLKPENLLYYHPGEESK.4']	ILQMVADGIR	['ILQMVADGIR.2']
sp|Q9H3Y0|CRSPL_HUMAN	2	WHYLFPAPR	['WHYLFPAPR.2']	YVGQNLSIHSGQYR	['YVGQNLSIHSGQYR.2', 'YVGQNLSIHSGQYR.3']
sp|Q8NAP8|ZBT8B_HUMAN	2	TFTSHLSQGLRR	['TFTSHLSQGLRR.3']	DSLGGGSADSNLSTPPK	['DSLGGGSADSNLSTPPK.2']
sp|Q6ZVW7|I17EL_HUMAN	2	ASGSPDYYLR	['ASGSPDYYLR.2']	KLQQSSQLVHR	['KLQQSSQLVHR.3']
sp|Q8IYD2|KLD8A_HUMAN	2	AGVAVTALGKR	['AGVAVTALGKR.2']	EAAMGISVTAK	['EAAMGISVTAK.2']
sp|Q6P9A1|ZN530_HUMAN	2	SFSQSSGFLR	['SFSQSSGFLR.2']	FHVSGKPFTFGEVGR	['FHVSGKPFTFGEVGR.3']
sp|Q5T1N1|AKND1_HUMAN	2	IINKPLAIAK	['IINKPLAIAK.2', 'IINKPLAIAK.3']	GTSSSSSYIFQK	['GTSSSSSYIFQK.2']
sp|O15482|TEX28_HUMAN	2	FHISLQESYHSLK	['FHISLQESYHSLK.3']	ILYLSEQLRVEK	['ILYLSEQLRVEK.3']
sp|O94844|RHBT1_HUMAN	2	SADNQEYFER	['SADNQEYFER.2']	MDASVQPGPFR	['MDASVQPGPFR.2']
sp|Q8N972|ZN709_HUMAN	2	AFIYHTTFR	['AFIYHTTFR.3']	ALSCPTSFR	['ALSC+57.021PTSFR.2']
sp|Q8N9Y4|F181A_HUMAN	2	PVVLKPIPTK	['PVVLKPIPTK.2', 'PVVLKPIPTK.3']	ALAEKEPLK	['ALAEKEPLK.2']
sp|O00295|TULP2_HUMAN	2	HQEHLVLQFGR	['HQEHLVLQFGR.2', 'HQEHLVLQFGR.3']	EASESTGTNSSAAHNEELSK	['EASESTGTNSSAAHNEELSK.3']
sp|Q5JRV8|T255A_HUMAN	2	HIDLKPLYANR	['HIDLKPLYANR.2', 'HIDLKPLYANR.3']	EAEEVISSSTK	['EAEEVISSSTK.2']
sp|Q8N2I2|ZN619_HUMAN	2	IGDCTDLTVQDHESSTTEREEIAR	['IGDC+57.021TDLTVQDHESSTTEREEIAR.4']	KLEESSVSTHLITK	['KLEESSVSTHLITK.3']
sp|Q86X67|NUD13_HUMAN	2	KALFQLNAR	['KALFQLNAR.2']	LAISHQLIK	['LAISHQLIK.2']
sp|Q8N7X8|SIGL1_HUMAN	2	KSSLAAQAFVK	['KSSLAAQAFVK.2', 'KSSLAAQAFVK.3']	PEEPGKPVVATFSESR	['PEEPGKPVVATFSESR.2']
sp|Q9Y5I2|PCDAA_HUMAN	2	DKFPVLVLR	['DKFPVLVLR.2']	LLDREENPQLK	['LLDREENPQLK.3']
sp|Q5SW24|DACT2_HUMAN	2	WQSTVEISAR	['WQSTVEISAR.2']	SPSPASGHFAHPSFAASLK	['SPSPASGHFAHPSFAASLK.3', 'SPSPASGHFAHPSFAASLK.4']
sp|Q2TBC4|PRIC4_HUMAN	2	GLPGSSPQQENRPGDK	['GLPGSSPQQENRPGDK.2', 'GLPGSSPQQENRPGDK.3']	KQEALGQGVAR	['KQEALGQGVAR.2', 'KQEALGQGVAR.3']
sp|Q8IVF6|AN18A_HUMAN	2	TLALGSVQLDLR	['TLALGSVQLDLR.2']	AVQEIEKLEEIHLQK	['AVQEIEKLEEIHLQK.3']
sp|Q5VW00|DC122_HUMAN	2	GPAGLQGFEGELR	['GPAGLQGFEGELR.2']	APAVEAGAGSSSSQGLAAADGEGPLLPK	['APAVEAGAGSSSSQGLAAADGEGPLLPK.2']
sp|Q96GL9|F163A_HUMAN	2	LSFAPTYYKEGGPPSLK	['LSFAPTYYKEGGPPSLK.3']	SGTEVADEEEEREHDLPTHPR	['SGTEVADEEEEREHDLPTHPR.5']
sp|Q9UN71|PCDGG_HUMAN	2	EYSIVLEAR	['EYSIVLEAR.2']	SDGSKYPEMVLK	['SDGSKYPEMVLK.2', 'SDGSKYPEMVLK.3']
sp|Q9Y5E2|PCDB7_HUMAN	2	YFVAEETER	['YFVAEETER.2']	PSVENFYTLVTEKPLDR	['PSVENFYTLVTEKPLDR.2', 'PSVENFYTLVTEKPLDR.3']
sp|Q7Z6Z6|PLPL5_HUMAN	2	WKGGLSLNWK	['WKGGLSLNWK.3']	TKAQLLGPISPPATR	['TKAQLLGPISPPATR.2', 'TKAQLLGPISPPATR.3']
sp|P52738|ZN140_HUMAN	2	DLFSVSESSGEIK	['DLFSVSESSGEIK.2']	THTLDNPYEYENSFNYHSFLTEHQ	['THTLDNPYEYENSFNYHSFLTEHQ.4']
sp|Q5JVX7|CA141_HUMAN	2	KPLDSVGLLEGDR	['KPLDSVGLLEGDR.3']	SNLRPFFIQTNVK	['SNLRPFFIQTNVK.3']
sp|Q8IZJ4|RGDSR_HUMAN	2	LDSAIPDDLDGNTNKR	['LDSAIPDDLDGNTNKR.2', 'LDSAIPDDLDGNTNKR.3']	LLAEQLTLMDAELFK	['LLAEQLTLMDAELFK.2']
sp|Q9HBV1|POPD3_HUMAN	2	LYLLFAQHR	['LYLLFAQHR.2', 'LYLLFAQHR.3']	RSPLTQHFQNSR	['RSPLTQHFQNSR.3']
sp|Q8N239|KLH34_HUMAN	2	AVLGAPDVAR	['AVLGAPDVAR.2']	AHGGALLTGYQALR	['AHGGALLTGYQALR.2', 'AHGGALLTGYQALR.3']
sp|Q9H6D8|FNDC4_HUMAN	2	SIGLRGESPPGPR	['SIGLRGESPPGPR.3']	GPEQSPQGRPVGTR	['GPEQSPQGRPVGTR.3']
sp|Q5U5X8|F222A_HUMAN	2	GYETVAVPR	['GYETVAVPR.2']	VANSPLSIK	['VANSPLSIK.2']
sp|P17023|ZNF19_HUMAN	2	DVETNIDSESTLIQGISEER	['DVETNIDSESTLIQGISEER.2']	AFVGNSPLLR	['AFVGNSPLLR.2']
sp|Q4KMG9|TM52B_HUMAN	2	APDLPPVPEEK	['APDLPPVPEEK.2']	QLPPTEKESTR	['QLPPTEKESTR.3']
sp|Q86XD8|ZFAN4_HUMAN	2	IDFHLHVLR	['IDFHLHVLR.3']	YLHEANPVVNAPK	['YLHEANPVVNAPK.2', 'YLHEANPVVNAPK.3']
sp|Q3KNW1|SNAI3_HUMAN	2	DKEAPSVPGDLPQPWDR	['DKEAPSVPGDLPQPWDR.3']	DSLNHLNLPPLLVLPTR	['DSLNHLNLPPLLVLPTR.3']
sp|Q8IZS7|CLCL1_HUMAN	2	SVSFNFSTVHK	['SVSFNFSTVHK.2', 'SVSFNFSTVHK.3']	TEHIGFVIYSWR	['TEHIGFVIYSWR.2']
sp|Q13398|ZN211_HUMAN	2	FLHQDATQTGEKPNNSNK	['FLHQDATQTGEKPNNSNK.3', 'FLHQDATQTGEKPNNSNK.4']	SFSQIYSLNSHR	['SFSQIYSLNSHR.2', 'SFSQIYSLNSHR.3']
sp|P78334|GBRE_HUMAN	2	ILNTILSNYDHK	['ILNTILSNYDHK.2', 'ILNTILSNYDHK.3']	WENFKLEINEK	['WENFKLEINEK.2', 'WENFKLEINEK.3']
sp|O75290|Z780A_HUMAN	2	YHCQLIEHSR	['YHC+57.021QLIEHSR.2', 'YHC+57.021QLIEHSR.3']	VFSLPTQLNR	['VFSLPTQLNR.2']
sp|Q8N9Z0|ZN610_HUMAN	2	VFSLLSYLAR	['VFSLLSYLAR.2']	ISSSFTTHIFNK	['ISSSFTTHIFNK.3']
sp|Q86WK7|AMGO3_HUMAN	2	HVVFLEPGR	['HVVFLEPGR.2']	GLSAVRDFAR	['GLSAVRDFAR.3']
sp|Q5T5M9|CCNJ_HUMAN	2	LLIAHDNDVK	['LLIAHDNDVK.2', 'LLIAHDNDVK.3']	GQLAADIHQALR	['GQLAADIHQALR.2', 'GQLAADIHQALR.3']
sp|Q5JNZ3|ZN311_HUMAN	2	LENQWETSIR	['LENQWETSIR.2']	HQVWSTHELDGSRK	['HQVWSTHELDGSRK.4']
sp|Q8WZ79|DNS2B_HUMAN	2	THLLTETWQR	['THLLTETWQR.2']	ESGETGLEYLYLDSTTR	['ESGETGLEYLYLDSTTR.2']
sp|A2RU54|HMX2_HUMAN	2	TPFLSPSHSDFK	['TPFLSPSHSDFK.3']	LLPAGSPSPGSERPR	['LLPAGSPSPGSERPR.3']
sp|Q7RTY5|PRS48_HUMAN	2	ESSDRDYHSALQEAEVPIIDR	['ESSDRDYHSALQEAEVPIIDR.2', 'ESSDRDYHSALQEAEVPIIDR.3']	SLPGVYTNVIYYQK	['SLPGVYTNVIYYQK.2']
sp|Q6PP77|XKR2_HUMAN	2	EEQEEPYVSLTR	['EEQEEPYVSLTR.2']	TRVENSEPPFETEAR	['TRVENSEPPFETEAR.3']
sp|Q17RP2|TIGD6_HUMAN	2	VTQTLIDSK	['VTQTLIDSK.2']	VTITEAISSVQK	['VTITEAISSVQK.2']
sp|Q6NSI1|AR26L_HUMAN	2	LESIHQVMSEYK	['LESIHQVMSEYK.2', 'LESIHQVMSEYK.3']	DELTPFLLAVHEQK	['DELTPFLLAVHEQK.2', 'DELTPFLLAVHEQK.3']
sp|Q3LI61|KR202_HUMAN	2	GYGGYGYGCCRPSCYGR	['GYGGYGYGC+57.021C+57.021RPSC+57.021YGR.3']	CYYSNYYGGLR	['C+57.021YYSNYYGGLR.2']
sp|Q8NC38|CA213_HUMAN	2	TQIPEASDSQAAQKPQAHR	['TQIPEASDSQAAQKPQAHR.3', 'TQIPEASDSQAAQKPQAHR.4']	SLRPGVQEDSR	['SLRPGVQEDSR.3']
sp|Q86WN2|IFNE_HUMAN	2	PLNDMKQELTTEFR	['PLNDMKQELTTEFR.3']	NFLLPQKSLSPQQYQK	['NFLLPQKSLSPQQYQK.3']
sp|Q15391|P2Y14_HUMAN	2	AQNDLDISR	['AQNDLDISR.2']	IVKPLWTSFIQSVSYSK	['IVKPLWTSFIQSVSYSK.3']
sp|Q8WV48|CC107_HUMAN	2	AHPGNAAHPGSGATEPR	['AHPGNAAHPGSGATEPR.2', 'AHPGNAAHPGSGATEPR.3']	LWTIHELLQDSKPDK	['LWTIHELLQDSKPDK.4']
sp|Q14585|ZN345_HUMAN	2	SFSFESALIR	['SFSFESALIR.2']	AFYSGSSLTQHQR	['AFYSGSSLTQHQR.3']
sp|Q8TA94|ZN563_HUMAN	2	HMVVQGGNRPYK	['HMVVQGGNRPYK.3']	MIWEEQNTEDQYKNPR	['MIWEEQNTEDQYKNPR.3']
sp|Q9C0I9|LRC27_HUMAN	2	EKASFLPPVEKPDLSELR	['EKASFLPPVEKPDLSELR.3', 'EKASFLPPVEKPDLSELR.4']	MLPVELGSVTTLKALNLR	['MLPVELGSVTTLKALNLR.3']
sp|Q96BR6|ZN669_HUMAN	2	HILAHSGYKPYGEK	['HILAHSGYKPYGEK.3', 'HILAHSGYKPYGEK.4']	AFTVSGSCLIHER	['AFTVSGSC+57.021LIHER.3']
sp|Q6ZWI9|RFPLB_HUMAN	2	YILENHDFR	['YILENHDFR.2']	AGAIHANTHLER	['AGAIHANTHLER.2', 'AGAIHANTHLER.3']
sp|Q9Y5H5|PCDA9_HUMAN	2	SVGAGVVVGKVR	['SVGAGVVVGKVR.2', 'SVGAGVVVGKVR.3']	MRGTDGAVSEMVLR	['MRGTDGAVSEMVLR.3']
sp|Q3KPI0|CEA21_HUMAN	2	SDPLKLTVK	['SDPLKLTVK.2']	VYESVAQPSIQASSTTVTEK	['VYESVAQPSIQASSTTVTEK.2']
sp|Q495B1|AKD1A_HUMAN	2	LASRYLQPR	['LASRYLQPR.3']	SQLTATSASR	['SQLTATSASR.2']
sp|Q8N393|ZN786_HUMAN	2	VHSGERPFQCPECNR	['VHSGERPFQC+57.021PEC+57.021NR.3']	HGGERPFSCSECGR	['HGGERPFSC+57.021SEC+57.021GR.3']
sp|Q6UE05|WBS28_HUMAN	2	DHLYNFLLLK	['DHLYNFLLLK.2']	INLFNHWVSGLAQEAR	['INLFNHWVSGLAQEAR.3']
sp|Q9H106|SIRPD_HUMAN	2	VKEIGDTTKPGNTDFSTR	['VKEIGDTTKPGNTDFSTR.3', 'VKEIGDTTKPGNTDFSTR.4']	GTQVFVTEQNPRPPK	['GTQVFVTEQNPRPPK.3']
sp|Q8NDV1|SIA7C_HUMAN	2	THYGYINVK	['THYGYINVK.2']	KVPYHYYEQGR	['KVPYHYYEQGR.2', 'KVPYHYYEQGR.3']
sp|Q9BWV7|TTLL2_HUMAN	2	FDLSNLQNNYAHLTNSSINK	['FDLSNLQNNYAHLTNSSINK.3']	VDETTPAVVQSVLLER	['VDETTPAVVQSVLLER.2']
sp|Q96PL2|TECTB_HUMAN	2	ATFQFNAFRFQNIPK	['ATFQFNAFRFQNIPK.3']	EAPFVLEASEIGSDLFAGVEAK	['EAPFVLEASEIGSDLFAGVEAK.2']
sp|Q6NXP2|F71F2_HUMAN	2	LLPLKYVELR	['LLPLKYVELR.2', 'LLPLKYVELR.3']	IPSPVASPINLNIPMR	['IPSPVASPINLNIPMR.2']
sp|Q49A92|CH034_HUMAN	2	DFDELNHILQESKK	['DFDELNHILQESKK.3']	SIAISDELDKETVTFNSSLLR	['SIAISDELDKETVTFNSSLLR.3']
sp|Q8N878|FRMD1_HUMAN	2	EGRPTVILGLALR	['EGRPTVILGLALR.3']	KLEIQLDGLPAAQK	['KLEIQLDGLPAAQK.2', 'KLEIQLDGLPAAQK.3']
sp|Q96JL9|ZN333_HUMAN	2	NFNLILHQR	['NFNLILHQR.2', 'NFNLILHQR.3']	AFSEPSSLRK	['AFSEPSSLRK.3']
sp|Q96JM4|LRIQ1_HUMAN	2	TGLSTEYEESSEQLIK	['TGLSTEYEESSEQLIK.2']	QFQEEEEKR	['QFQEEEEKR.3']
sp|Q9UQ07|MOK_HUMAN	2	QRFESIEQVNNLR	['QRFESIEQVNNLR.3']	IHDVIGTPAQK	['IHDVIGTPAQK.2']
sp|Q6P387|CP046_HUMAN	2	YLAALQLLQK	['YLAALQLLQK.2']	ASLSNALDVLGK	['ASLSNALDVLGK.2']
sp|Q9UN75|PCDAC_HUMAN	2	DKSILPELVLR	['DKSILPELVLR.2']	LLDREQTPK	['LLDREQTPK.2', 'LLDREQTPK.3']
sp|Q9HBT7|ZN287_HUMAN	2	ATFNHVSYGIVHRK	['ATFNHVSYGIVHRK.3']	TFTQSTNLIQHQR	['TFTQSTNLIQHQR.3']
sp|Q8NAV2|CH058_HUMAN	2	TFMPSLVVKK	['TFMPSLVVKK.2', 'TFMPSLVVKK.3']	KTFMPSLVVK	['KTFMPSLVVK.2']
sp|Q9UIL4|KIF25_HUMAN	2	DSIAAVSGVKR	['DSIAAVSGVKR.2']	QARPGSGAVLAFPDDK	['QARPGSGAVLAFPDDK.3']
sp|Q8N6Y1|PCD20_HUMAN	2	ELEPVNTPIAFFTIR	['ELEPVNTPIAFFTIR.2']	ESVATVALTVLDK	['ESVATVALTVLDK.2']
sp|A6NFX1|MFS2B_HUMAN	2	VSGAAADPVAGFFINR	['VSGAAADPVAGFFINR.2']	GSPQPEPHAPEPGPGSAK	['GSPQPEPHAPEPGPGSAK.3']
sp|Q8NEQ6|CA064_HUMAN	2	GTIRETGLETSSGGK	['GTIRETGLETSSGGK.3']	SSTWGTVKDSLK	['SSTWGTVKDSLK.2']
sp|Q9P1Z3|HCN3_HUMAN	2	LPPSGLLAKPPR	['LPPSGLLAKPPR.3']	TAQPPRPPVPEPATPR	['TAQPPRPPVPEPATPR.3']
sp|P48448|AL3B2_HUMAN	2	LKEIHYPPYTDWNQQLLR	['LKEIHYPPYTDWNQQLLR.3', 'LKEIHYPPYTDWNQQLLR.4']	QEKPLALYAFSNSSQVVNQMLER	['QEKPLALYAFSNSSQVVNQMLER.3']
sp|Q8N9H9|CA127_HUMAN	2	GSYIEETLSLR	['GSYIEETLSLR.2']	GLGPFLQTAKPAR	['GLGPFLQTAKPAR.2', 'GLGPFLQTAKPAR.3']
sp|Q7Z5M8|AB12B_HUMAN	2	LYEIARNAYR	['LYEIARNAYR.3']	DKIIFPNDENVK	['DKIIFPNDENVK.2']
sp|Q6ZMY9|ZN517_HUMAN	2	VLQEDLGRPVGSSAPR	['VLQEDLGRPVGSSAPR.3']	SYTLNEHYR	['SYTLNEHYR.2']
sp|Q96DU9|PABP5_HUMAN	2	LKEEFSSFGSISR	['LKEEFSSFGSISR.2', 'LKEEFSSFGSISR.3']	SPLGYGYVNFR	['SPLGYGYVNFR.2']
sp|Q9UK13|ZN221_HUMAN	2	NLLSVGNQPFHQDTFHFLGK	['NLLSVGNQPFHQDTFHFLGK.3', 'NLLSVGNQPFHQDTFHFLGK.4']	LSISHVQQKPYR	['LSISHVQQKPYR.2', 'LSISHVQQKPYR.4']
sp|P59536|T2R41_HUMAN	2	SVFSQLLLLAR	['SVFSQLLLLAR.2']	IETYYFPSLK	['IETYYFPSLK.2']
sp|Q7LC44|ARC_HUMAN	2	KEFLQYSEGTLSR	['KEFLQYSEGTLSR.3']	SVGKLESNLDGYVPTSDSQR	['SVGKLESNLDGYVPTSDSQR.2', 'SVGKLESNLDGYVPTSDSQR.3']
sp|P20853|CP2A7_HUMAN	2	DPSFFSNPQDFNPQHFLDDKGQFK	['DPSFFSNPQDFNPQHFLDDKGQFK.4']	IQEESGFLIEAIR	['IQEESGFLIEAIR.2']
sp|Q9UBM8|MGT4C_HUMAN	2	TQKEWLIIR	['TQKEWLIIR.2', 'TQKEWLIIR.3']	YLTIGLSSVKR	['YLTIGLSSVKR.2', 'YLTIGLSSVKR.3']
sp|Q6UWF9|F180A_HUMAN	2	AVLFPAAHRPK	['AVLFPAAHRPK.2']	TVLTLAYTAYR	['TVLTLAYTAYR.2']
sp|Q6IF63|O52W1_HUMAN	2	LLETFTFRK	['LLETFTFRK.3']	AAAIGRPLHYPVLVTK	['AAAIGRPLHYPVLVTK.3']
sp|Q7Z4T8|GLTL5_HUMAN	2	LDYHLETFR	['LDYHLETFR.2', 'LDYHLETFR.3']	TLEYKPSPLVR	['TLEYKPSPLVR.2', 'TLEYKPSPLVR.3']
sp|Q3ZCX4|ZN568_HUMAN	2	GLEHNLDLLR	['GLEHNLDLLR.2', 'GLEHNLDLLR.3']	IFPLSSDIVTSR	['IFPLSSDIVTSR.2']
sp|Q9BWM5|ZN416_HUMAN	2	DSTSVPVTAEAK	['DSTSVPVTAEAK.2']	HHSAEKPLESDMDK	['HHSAEKPLESDMDK.3', 'HHSAEKPLESDMDK.4']
sp|O95567|CV031_HUMAN	2	DPSIPIYGLR	['DPSIPIYGLR.2']	KQPGVHEEPVLK	['KQPGVHEEPVLK.3']
sp|Q580R0|CB027_HUMAN	2	VWLELEVAER	['VWLELEVAER.2']	PGFAIWAPLPHWR	['PGFAIWAPLPHWR.3']
sp|Q9HCL3|ZFP14_HUMAN	2	LYSFLTQHQR	['LYSFLTQHQR.2', 'LYSFLTQHQR.3']	AFTVLQELTQHQR	['AFTVLQELTQHQR.3']
sp|Q8TCW7|ZPLD1_HUMAN	2	DPQTTVIENGR	['DPQTTVIENGR.2']	KGPTSLVLNGIR	['KGPTSLVLNGIR.3']
sp|Q9UKP5|ATS6_HUMAN	2	TFPAAQCPEESKPPVR	['TFPAAQC+57.021PEESKPPVR.3']	LDDNSIVQNNYCDPDSKPPENQR	['LDDNSIVQNNYC+57.021DPDSKPPENQR.3']
sp|Q86YR7|MF2L2_HUMAN	2	TSEEPYTETELNSR	['TSEEPYTETELNSR.2']	LNLNQLENVTTMER	['LNLNQLENVTTMER.2']
sp|Q147U7|SMCO1_HUMAN	2	NQALQDSLLR	['NQALQDSLLR.2']	ELDFTKDNLMQK	['ELDFTKDNLMQK.2', 'ELDFTKDNLMQK.3']
sp|Q49AA0|ZFP69_HUMAN	2	AFSQSASLSTHQR	['AFSQSASLSTHQR.3']	LDLINHPTSYIR	['LDLINHPTSYIR.3']
sp|Q96MI6|PPM1M_HUMAN	2	LLGTLAVSR	['LLGTLAVSR.2']	SFLPGNQEDPHR	['SFLPGNQEDPHR.3']
sp|Q5VX52|SPAT1_HUMAN	2	LGEFLGEDAIAEK	['LGEFLGEDAIAEK.2']	EELGRDPSLLENTLK	['EELGRDPSLLENTLK.3']
sp|Q96A84|EMID1_HUMAN	2	SHWGEGLHQLR	['SHWGEGLHQLR.2', 'SHWGEGLHQLR.3']	GPPGPPGPPGPPGPPAPVGPPHAR	['GPPGPPGPPGPPGPPAPVGPPHAR.3']
sp|Q8NBF1|GLIS1_HUMAN	2	DGLGPGLLSPIVSPLK	['DGLGPGLLSPIVSPLK.2']	SSQTSLVTCVNGLR	['SSQTSLVTC+57.021VNGLR.2']
sp|Q6B0B8|TIGD3_HUMAN	2	EEIGTEDEKGDR	['EEIGTEDEKGDR.3']	RFQVSQPQISR	['RFQVSQPQISR.2', 'RFQVSQPQISR.3']
sp|O15442|MPPD1_HUMAN	2	TDPIQMPYGDVLIHAGDFTELGLPSEVKK	['TDPIQMPYGDVLIHAGDFTELGLPSEVKK.4']	FNEWLGSLPYEYK	['FNEWLGSLPYEYK.2']
sp|Q8WTX9|ZDHC1_HUMAN	2	RGLGPPAAAPAR	['RGLGPPAAAPAR.3']	RAWAAPLWPPR	['RAWAAPLWPPR.2']
sp|Q9Y5G3|PCDGD_HUMAN	2	ESPDGSKYPVLLLEKPLDR	['ESPDGSKYPVLLLEKPLDR.3', 'ESPDGSKYPVLLLEKPLDR.4']	LYTINPNQYFSLSTKESPDGSK	['LYTINPNQYFSLSTKESPDGSK.3']
sp|Q2M3C6|TM266_HUMAN	2	LEMEMVIQQYEK	['LEMEMVIQQYEK.2']	ALDPAPLARPSPAGSAQTSPELEHR	['ALDPAPLARPSPAGSAQTSPELEHR.3', 'ALDPAPLARPSPAGSAQTSPELEHR.4']
sp|O14921|RGS13_HUMAN	2	EINIDSSTRETIIR	['EINIDSSTRETIIR.3']	LYKIYIQPQSPR	['LYKIYIQPQSPR.2', 'LYKIYIQPQSPR.3']
sp|Q96LI9|CX058_HUMAN	2	SFFDEAPAFSGGR	['SFFDEAPAFSGGR.2']	FLLQRPVTQEIHK	['FLLQRPVTQEIHK.4']
sp|Q9NVL8|CN105_HUMAN	2	NDDHDLLTMLPDEILNR	['NDDHDLLTMLPDEILNR.2']	EVETPSAGR	['EVETPSAGR.2']
sp|Q8TD90|MAGE2_HUMAN	2	EFEDVFPNILNR	['EFEDVFPNILNR.2']	RPQNWPEQYR	['RPQNWPEQYR.2', 'RPQNWPEQYR.3']
sp|Q9BYE4|SPR2G_HUMAN	2	CPPVQPYPPCQQK	['C+57.021PPVQPYPPC+57.021QQK.2']	CPEPYLPPPCPPEHCPPPPCQDK	['C+57.021PEPYLPPPC+57.021PPEHC+57.021PPPPC+57.021QDK.3']
sp|Q86T29|ZN605_HUMAN	2	LLFCIKPGR	['LLFC+57.021IKPGR.3']	AFAWKPQLLR	['AFAWKPQLLR.3']
sp|Q5VXU9|CI084_HUMAN	2	SNIGQNTPFLINIESR	['SNIGQNTPFLINIESR.2']	ELPSVPSLDLFR	['ELPSVPSLDLFR.2']
sp|Q8N5D6|GBGT1_HUMAN	2	EKPLQPVVWSQYPQPK	['EKPLQPVVWSQYPQPK.3']	METISQHIAK	['METISQHIAK.3']
sp|Q99742|NPAS1_HUMAN	2	FAALGAPPWGLR	['FAALGAPPWGLR.2']	GKENLEFFELAK	['GKENLEFFELAK.2', 'GKENLEFFELAK.3']
sp|A6NK59|ASB14_HUMAN	2	ILIPVTDLAAIK	['ILIPVTDLAAIK.2']	VNPLHFPSALQYTLK	['VNPLHFPSALQYTLK.2', 'VNPLHFPSALQYTLK.3']
sp|O95156|NXPH2_HUMAN	2	IISPLRLFVK	['IISPLRLFVK.2', 'IISPLRLFVK.3']	VVEFEVSPQSTLETKESK	['VVEFEVSPQSTLETKESK.3']
sp|Q86T23|CROL1_HUMAN	2	MELELSVTKLR	['MELELSVTKLR.2', 'MELELSVTKLR.3']	AEAGRMELELSVTK	['AEAGRMELELSVTK.3']
sp|Q05901|ACHB3_HUMAN	2	DFFDNGEWEILNAK	['DFFDNGEWEILNAK.2']	KEHFISQVVQDWK	['KEHFISQVVQDWK.3']
sp|Q8IYG6|LRC56_HUMAN	2	ASRPWPFSLLVR	['ASRPWPFSLLVR.2', 'ASRPWPFSLLVR.3']	RLDPELSLPETQSR	['RLDPELSLPETQSR.2']
sp|A0PJX2|TLDC2_HUMAN	1	DGFSLQSLYRR	['DGFSLQSLYRR.3']	None	None
sp|P20264|PO3F3_HUMAN	1	GGAGRDDLHAGTALHHR	['GGAGRDDLHAGTALHHR.4']	None	None
sp|Q8IVC4|ZN584_HUMAN	1	AFALLDHLITHSEERPFR	['AFALLDHLITHSEERPFR.4', 'AFALLDHLITHSEERPFR.5']	None	None
sp|Q6P474|PDXD2_HUMAN	1	HDPALTLVAGLISNKPTDK	['HDPALTLVAGLISNKPTDK.3']	None	None
sp|Q7Z769|S35E3_HUMAN	1	AMTTPVIIAIQTFCYQK	['AMTTPVIIAIQTFC+57.021YQK.2']	None	None
sp|Q6UXB3|LYPD2_HUMAN	1	EIVYPFQGDSTVTK	['EIVYPFQGDSTVTK.2']	None	None
sp|Q86YE8|ZN573_HUMAN	1	GYTTASYFLLHQR	['GYTTASYFLLHQR.3']	None	None
sp|P15621|ZNF44_HUMAN	1	AFSSLSSFNR	['AFSSLSSFNR.2']	None	None
sp|A8MX76|CAN14_HUMAN	1	VVPLNQSFTEK	['VVPLNQSFTEK.2']	None	None
sp|Q6NZ63|STEAL_HUMAN	1	EFHYIQVHGR	['EFHYIQVHGR.2', 'EFHYIQVHGR.3']	None	None
sp|Q32Q52|CL074_HUMAN	1	YLPPELQPVNEGSLHQASLR	['YLPPELQPVNEGSLHQASLR.2', 'YLPPELQPVNEGSLHQASLR.3']	None	None
sp|Q8N431|RGF1C_HUMAN	1	MHQLLQALHQK	['MHQLLQALHQK.3']	None	None
sp|Q9BQ87|TBL1Y_HUMAN	1	AATMTPAAISQQNPPK	['AATMTPAAISQQNPPK.2']	None	None
sp|O43448|KCAB3_HUMAN	1	LQLGYVDIVFANR	['LQLGYVDIVFANR.2']	None	None
sp|Q3SYA9|P12L1_HUMAN	1	VAEIAPGQTLALR	['VAEIAPGQTLALR.2']	None	None
sp|Q96HH4|TM169_HUMAN	1	YVTLTGTITR	['YVTLTGTITR.2']	None	None
sp|Q12799|TCP10_HUMAN	1	KSPVQASQATTLQEQTAAAR	['KSPVQASQATTLQEQTAAAR.3']	None	None
sp|Q5VT40|FA78B_HUMAN	1	IEETSPIVLR	['IEETSPIVLR.2']	None	None
sp|O95838|GLP2R_HUMAN	1	DVVFYNSYSK	['DVVFYNSYSK.2']	None	None
sp|Q7Z3V5|ZN571_HUMAN	1	VAYLTQHEK	['VAYLTQHEK.2', 'VAYLTQHEK.3']	None	None
sp|Q96GE5|ZN799_HUMAN	1	AFSASTSLRR	['AFSASTSLRR.3']	None	None
sp|Q9Y5R2|MMP24_HUMAN	1	IYGPPAEPLEPTRPLPTLPVRR	['IYGPPAEPLEPTRPLPTLPVRR.4']	None	None
sp|H7BZ55|CRCC2_HUMAN	1	IREIVAGSLSEEPPQAGVQEPTATVAR	['IREIVAGSLSEEPPQAGVQEPTATVAR.3']	None	None
sp|Q309B1|TR16L_HUMAN	1	EQFLQYVHDITFDPDTAHKYLR	['EQFLQYVHDITFDPDTAHKYLR.4']	None	None
sp|Q8WWF1|CA054_HUMAN	1	LDKDITEAIETTISLETAR	['LDKDITEAIETTISLETAR.3']	None	None
sp|Q8N1V8|CJ085_HUMAN	1	VPGVRPASTFFPQVLR	['VPGVRPASTFFPQVLR.3']	None	None
sp|Q68CJ6|SLIP_HUMAN	1	DVFGQEPHPVEDDLYK	['DVFGQEPHPVEDDLYK.2', 'DVFGQEPHPVEDDLYK.3']	None	None
sp|Q8N4W6|DJC22_HUMAN	1	LYEFVHSFQDEK	['LYEFVHSFQDEK.3']	None	None
sp|Q99440|CD006_HUMAN	1	KNFYLLLSIGHYGR	['KNFYLLLSIGHYGR.3']	None	None
sp|Q16534|HLF_HUMAN	1	VFIPDDLKDDK	['VFIPDDLKDDK.3']	None	None
sp|Q3MIS6|ZN528_HUMAN	1	NNFDHAPLLPQEQK	['NNFDHAPLLPQEQK.3']	None	None
sp|Q5PT55|NTCP5_HUMAN	1	TEETILVSSSYENK	['TEETILVSSSYENK.2']	None	None
sp|Q6UXU6|TMM92_HUMAN	1	GPLELPSIIPPER	['GPLELPSIIPPER.2']	None	None
sp|Q8NEE6|FXL13_HUMAN	1	SSSEVFLVDETLK	['SSSEVFLVDETLK.2']	None	None
sp|Q9H094|NBPF3_HUMAN	1	LAEELGQAEELR	['LAEELGQAEELR.2']	None	None
sp|P56880|CLD20_HUMAN	1	EIIANFLDLTVPESNK	['EIIANFLDLTVPESNK.2']	None	None
sp|Q6PEY0|CXB7_HUMAN	1	LYDGFSVPYLIK	['LYDGFSVPYLIK.2']	None	None
sp|A6NCF5|KLH33_HUMAN	1	AGHVMAALGGR	['AGHVMAALGGR.2']	None	None
sp|Q5T5D7|ZN684_HUMAN	1	TFTWNSSFNQHVK	['TFTWNSSFNQHVK.3']	None	None
sp|O00624|NPT3_HUMAN	1	EKEHILSSLAQQPSSPGR	['EKEHILSSLAQQPSSPGR.2', 'EKEHILSSLAQQPSSPGR.3']	None	None
sp|Q8N8Z8|ZN441_HUMAN	1	AFSDFYYFR	['AFSDFYYFR.2']	None	None
sp|Q52WX2|SBK1_HUMAN	1	VSGTIPYTAPEVCQAGR	['VSGTIPYTAPEVC+57.021QAGR.2']	None	None
sp|Q8N6L7|TM252_HUMAN	1	ESIAGLVVTAISEDAQR	['ESIAGLVVTAISEDAQR.2']	None	None
sp|P22003|BMP5_HUMAN	1	MSSVGDYNTSEQK	['MSSVGDYNTSEQK.2']	None	None
sp|Q8NAJ2|CI106_HUMAN	1	SSLVPSPSSSAHSGFR	['SSLVPSPSSSAHSGFR.2', 'SSLVPSPSSSAHSGFR.3']	None	None
sp|Q8TB68|PRR7_HUMAN	1	LPVSIPLFGR	['LPVSIPLFGR.2']	None	None
sp|Q16589|CCNG2_HUMAN	1	IVEEDCNIPSTHDVIR	['IVEEDC+57.021NIPSTHDVIR.3']	None	None
sp|Q8NA42|ZN383_HUMAN	1	AFSYCSNLIDHQR	['AFSYC+57.021SNLIDHQR.3']	None	None
sp|Q8NE18|NSUN7_HUMAN	1	SLSESEDQSFQR	['SLSESEDQSFQR.2']	None	None
sp|Q6PG37|ZN790_HUMAN	1	SFIWGSQLTR	['SFIWGSQLTR.2']	None	None
sp|Q9Y5H8|PCDA3_HUMAN	1	NLFISESRQPGSR	['NLFISESRQPGSR.3']	None	None
sp|Q12952|FOXL1_HUMAN	1	TGDGPGSPLRPASR	['TGDGPGSPLRPASR.3']	None	None
sp|Q9HBJ0|PLAC1_HUMAN	1	FVIPVSCAAPQK	['FVIPVSC+57.021AAPQK.2']	None	None
sp|Q9NUC0|SRTD4_HUMAN	1	FIDDPEVYLRR	['FIDDPEVYLRR.3']	None	None
sp|A6NJT0|UNC4_HUMAN	1	RSPDAVASPGAPAPAPAPFR	['RSPDAVASPGAPAPAPAPFR.3']	None	None
sp|Q8N782|ZN525_HUMAN	1	TFSQELSLTCHCR	['TFSQELSLTC+57.021HC+57.021R.3']	None	None
sp|Q8N8J6|ZN615_HUMAN	1	LERGEETCTTEDEIYSR	['LERGEETC+57.021TTEDEIYSR.3']	None	None
sp|Q5T0J3|CA220_HUMAN	1	LSFHALNQK	['LSFHALNQK.2']	None	None
sp|Q86SI9|CEI_HUMAN	1	MAPPEPAGSR	['MAPPEPAGSR.2']	None	None
sp|Q6UXA7|CF015_HUMAN	1	YPGGSWGNINR	['YPGGSWGNINR.2']	None	None
sp|Q9UF02|CCG5_HUMAN	1	MSLHSGLWR	['MSLHSGLWR.2', 'MSLHSGLWR.3']	None	None
sp|Q2M3X9|ZN674_HUMAN	1	HHLNFLGQNR	['HHLNFLGQNR.3']	None	None
sp|Q8NCK7|MOT11_HUMAN	1	SLGLAFPDLAEHFDR	['SLGLAFPDLAEHFDR.3']	None	None
sp|Q9NTX9|F217B_HUMAN	1	ARPPTAPGTSGALK	['ARPPTAPGTSGALK.3']	None	None
sp|Q8NB42|ZN527_HUMAN	1	DVALDFSQEEWEWLKPSQK	['DVALDFSQEEWEWLKPSQK.3']	None	None
sp|Q2VY69|ZN284_HUMAN	1	SFRCDTCSNSFGQR	['SFRC+57.021DTC+57.021SNSFGQR.3']	None	None
sp|Q9UQ74|PSG8_HUMAN	1	GVTGHFTFTLYLETPKPSISSSK	['GVTGHFTFTLYLETPKPSISSSK.3']	None	None
sp|Q9P272|K1456_HUMAN	1	EGEEEYGFYSTLGK	['EGEEEYGFYSTLGK.2']	None	None
sp|Q86WI0|LHPL1_HUMAN	1	NPKPVILVESIMR	['NPKPVILVESIMR.3']	None	None
sp|Q9Y6R6|Z780B_HUMAN	1	LHLQLSQHEK	['LHLQLSQHEK.3']	None	None
sp|Q9GZW8|MS4A7_HUMAN	1	LLQSQTMGVSHSFTPK	['LLQSQTMGVSHSFTPK.3']	None	None
sp|Q96FV3|TSN17_HUMAN	1	LELEQQGFIHTK	['LELEQQGFIHTK.3']	None	None
sp|Q96L14|C170L_HUMAN	1	VNPDGEEEDVTVHK	['VNPDGEEEDVTVHK.2']	None	None
sp|P17025|ZN182_HUMAN	1	LFFHTEYEK	['LFFHTEYEK.3']	None	None
sp|Q8N859|ZN713_HUMAN	1	YLGQVTLTHK	['YLGQVTLTHK.3']	None	None
sp|Q6UXN7|TO20L_HUMAN	1	LQELFLQEVR	['LQELFLQEVR.2']	None	None
sp|Q8IXT1|DDIAS_HUMAN	1	LSLQSLSDSR	['LSLQSLSDSR.2']	None	None
sp|O60809|PRA10_HUMAN	1	IYPDSIQELEVWKK	['IYPDSIQELEVWKK.2', 'IYPDSIQELEVWKK.3']	None	None
sp|Q5VTA0|PRA17_HUMAN	1	VYPDSIQELEIK	['VYPDSIQELEIK.2']	None	None
sp|Q96F83|CN079_HUMAN	1	LSDDSLEWR	['LSDDSLEWR.2']	None	None
sp|Q3B7T3|BEAN1_HUMAN	1	GSQGSPTPTRAPASGPER	['GSQGSPTPTRAPASGPER.3']	None	None
sp|Q96NG8|ZN582_HUMAN	1	TLSHDSTTVQPQR	['TLSHDSTTVQPQR.2']	None	None
sp|Q03936|ZNF92_HUMAN	1	AFNQFSILNK	['AFNQFSILNK.2']	None	None
sp|Q56UN5|M3K19_HUMAN	1	GNNVMLMPTGIIK	['GNNVMLMPTGIIK.2']	None	None
sp|Q9UC06|ZNF70_HUMAN	1	FGETFAFENR	['FGETFAFENR.2']	None	None
sp|Q8TCV5|WFDC5_HUMAN	1	LGSCPEDQLR	['LGSC+57.021PEDQLR.2']	None	None
sp|Q96LM9|CT173_HUMAN	1	KLSDLVWTSDALSDK	['KLSDLVWTSDALSDK.2', 'KLSDLVWTSDALSDK.3']	None	None
sp|Q96S79|RSLAB_HUMAN	1	VIGTSETPIIIVGNKR	['VIGTSETPIIIVGNKR.2', 'VIGTSETPIIIVGNKR.3']	None	None
sp|P59817|Z280A_HUMAN	1	AIMPVSLSEGR	['AIMPVSLSEGR.2']	None	None
sp|Q6ZNG0|ZN620_HUMAN	1	YFIQMADFHR	['YFIQMADFHR.3']	None	None
sp|P56555|DSCR4_HUMAN	1	IFTPDSDAASPALHSTSPLPDPASASPLHR	['IFTPDSDAASPALHSTSPLPDPASASPLHR.4']	None	None
sp|Q6PIS1|S23A3_HUMAN	1	GLGQGLPSPFTAQEAR	['GLGQGLPSPFTAQEAR.2']	None	None
sp|Q4W5P6|TM155_HUMAN	1	STPQEEGGSPQR	['STPQEEGGSPQR.2']	None	None
sp|Q8IVW1|ARL17_HUMAN	1	NNTFAVWDVGSHFK	['NNTFAVWDVGSHFK.3']	None	None
sp|P59551|T2R60_HUMAN	1	ALLTTSGFR	['ALLTTSGFR.2']	None	None
sp|P78367|NKX32_HUMAN	1	DAGALGGAEDSLLASPAGTR	['DAGALGGAEDSLLASPAGTR.2']	None	None
sp|Q8TAF7|ZN461_HUMAN	1	LQLNLHQTLHTGEK	['LQLNLHQTLHTGEK.3', 'LQLNLHQTLHTGEK.4']	None	None
sp|Q96PF1|TGM7_HUMAN	1	VSGIAEVEETGR	['VSGIAEVEETGR.2']	None	None
sp|A8MQB3|CQ051_HUMAN	1	APTAWVRPPCPVWASR	['APTAWVRPPC+57.021PVWASR.3']	None	None
sp|Q8N412|STPG2_HUMAN	1	TSYYENVNIK	['TSYYENVNIK.2']	None	None
sp|Q9H1Z8|AUGN_HUMAN	1	HYDEDSAIGPR	['HYDEDSAIGPR.2']	None	None
sp|Q9H7R5|ZN665_HUMAN	1	VFSQPSNLAGHQR	['VFSQPSNLAGHQR.3']	None	None
sp|Q96J86|CYYR1_HUMAN	1	SPPPPYPGNAR	['SPPPPYPGNAR.2']	None	None
sp|Q86XJ0|CAHM3_HUMAN	1	APTLALGTR	['APTLALGTR.2']	None	None
sp|Q8NC01|CLC1A_HUMAN	1	LAGSLQHVAEK	['LAGSLQHVAEK.2', 'LAGSLQHVAEK.3']	None	None
sp|Q9Y574|ASB4_HUMAN	1	DDDFKSPLHK	['DDDFKSPLHK.3']	None	None
sp|Q6ZV77|CI139_HUMAN	1	LAGSLATDLSR	['LAGSLATDLSR.2']	None	None
sp|Q7RTU0|TCF24_HUMAN	1	GDGYLHPVK	['GDGYLHPVK.2']	None	None
sp|Q9UIG5|PS1C1_HUMAN	1	LQQPQPLPPPSGIHLSASR	['LQQPQPLPPPSGIHLSASR.3']	None	None
sp|Q5M9Q1|NKAPL_HUMAN	1	EGLRPPWSELDVGALYPFSR	['EGLRPPWSELDVGALYPFSR.3']	None	None
sp|Q96P15|SPB11_HUMAN	1	VLHFSHTVDSLKPGFK	['VLHFSHTVDSLKPGFK.3']	None	None
sp|O75437|ZN254_HUMAN	1	IHTGEQPYKWEK	['IHTGEQPYKWEK.3']	None	None
sp|Q9UJQ7|SCP2D_HUMAN	1	KVNAVFQLDITK	['KVNAVFQLDITK.3']	None	None
sp|Q8NCT3|K0895_HUMAN	1	SISHLSSGVLK	['SISHLSSGVLK.3']	None	None
sp|Q6ZMV5|SMEK3_HUMAN	1	FQDPAGCQDIWK	['FQDPAGC+57.021QDIWK.2']	None	None
sp|Q8IWX5|SGPP2_HUMAN	1	SLQDSQLVAR	['SLQDSQLVAR.2']	None	None
sp|P52742|ZN135_HUMAN	1	TFNQIAPLIQHQR	['TFNQIAPLIQHQR.3']	None	None
sp|Q6R2W3|SCND3_HUMAN	1	VFPALAGQAPEEQGEIIK	['VFPALAGQAPEEQGEIIK.2']	None	None
sp|Q9Y2P0|ZN835_HUMAN	1	AFSFSSALIR	['AFSFSSALIR.2']	None	None
sp|Q6ZMW2|ZN782_HUMAN	1	LLTTEQEISGKPHNR	['LLTTEQEISGKPHNR.4']	None	None

## Sheet: Synth Precursors Similarit
Table Header Description	Protein Number Sequences	Number of Sequences in Synthetics Corroborating Non-Synthetic MassIVE-KB Peptides
	Protein	Uniprot Protein Accession
	Cosine Score	Cosine similarity between MassIVE-KB Peptide and Synthetic Peptide
	Sequence	Peptide Sequence
Protein Number Sequences	Protein	Cosine Score	Sequence
2	sp|Q7Z4T8|GLTL5_HUMAN	0.996712	LDYHLETFR
2	sp|Q9Y5I2|PCDAA_HUMAN	0.992301	DKFPVLVLR
2	sp|Q9Y2T5|GPR52_HUMAN	0.991879	ARFPSHEVDSSR
1	sp|A6NCF5|KLH33_HUMAN	0.991657	AGHVMAALGGR
2	sp|Q9UN75|PCDAC_HUMAN	0.991341	DKSILPELVLR
2	sp|Q6P387|CP046_HUMAN	0.989858	YLAALQLLQK
2	sp|Q8NFN8|GP156_HUMAN	0.989271	AFEEENQTIR
2	sp|Q9UN75|PCDAC_HUMAN	0.98877	LLDREQTPK
2	sp|Q5U5X8|F222A_HUMAN	0.988577	GYETVAVPR
2	sp|Q5T1N1|AKND1_HUMAN	0.987818	IINKPLAIAK
2	sp|Q86WK7|AMGO3_HUMAN	0.987816	HVVFLEPGR
1	sp|Q86SI9|CEI_HUMAN	0.987509	MAPPEPAGSR
2	sp|Q8N8M0|NAT16_HUMAN	0.987312	DAEPSSETRPQEVEAEPR
2	sp|Q7Z4T8|GLTL5_HUMAN	0.986736	TLEYKPSPLVR
2	sp|Q9BWM5|ZN416_HUMAN	0.985196	DSTSVPVTAEAK
1	sp|Q9H094|NBPF3_HUMAN	0.984567	LAEELGQAEELR
2	sp|Q8IUX8|EGFL6_HUMAN	0.984114	VNLQPFNYEEIVSR
1	sp|A0PJX2|TLDC2_HUMAN	0.983988	DGFSLQSLYRR
2	sp|Q99457|NP1L3_HUMAN	0.983625	YAELNKPLYDR
2	sp|Q9H3Y0|CRSPL_HUMAN	0.983413	WHYLFPAPR
2	sp|Q8N239|KLH34_HUMAN	0.983083	AVLGAPDVAR
1	sp|P59817|Z280A_HUMAN	0.982423	AIMPVSLSEGR
2	sp|O95156|NXPH2_HUMAN	0.982032	IISPLRLFVK
2	sp|Q17RP2|TIGD6_HUMAN	0.981542	VTQTLIDSK
2	sp|Q3SXZ7|TTLL9_HUMAN	0.981241	SSDDQKDDIPVENYVAQR
1	sp|Q56UN5|M3K19_HUMAN	0.981003	GNNVMLMPTGIIK
2	sp|Q3KPI0|CEA21_HUMAN	0.980929	SDPLKLTVK
2	sp|Q96QS6|KPSH2_HUMAN	0.980311	NLKPENLLYYHPGEESK
2	sp|Q86WN2|IFNE_HUMAN	0.980124	PLNDMKQELTTEFR
1	sp|Q3B7T3|BEAN1_HUMAN	0.97928	GSQGSPTPTRAPASGPER
2	sp|Q7LC44|ARC_HUMAN	0.979076	KEFLQYSEGTLSR
2	sp|Q9H6D8|FNDC4_HUMAN	0.978966	SIGLRGESPPGPR
2	sp|Q9UQ07|MOK_HUMAN	0.97826	QRFESIEQVNNLR
2	sp|Q8TD90|MAGE2_HUMAN	0.978053	EFEDVFPNILNR
2	sp|Q8TCW7|ZPLD1_HUMAN	0.978007	DPQTTVIENGR
1	sp|Q96PF1|TGM7_HUMAN	0.977736	VSGIAEVEETGR
2	sp|Q5JRV8|T255A_HUMAN	0.977627	HIDLKPLYANR
2	sp|Q86T29|ZN605_HUMAN	0.977421	LLFCIKPGR
2	sp|Q8TD90|MAGE2_HUMAN	0.977321	RPQNWPEQYR
2	sp|Q8N239|KLH34_HUMAN	0.976809	AHGGALLTGYQALR
2	sp|Q8N8M0|NAT16_HUMAN	0.975879	FNASALLAGLGAR
2	sp|Q495B1|AKD1A_HUMAN	0.975739	LASRYLQPR
1	sp|Q12799|TCP10_HUMAN	0.97541	KSPVQASQATTLQEQTAAAR
2	sp|Q8WV48|CC107_HUMAN	0.975105	AHPGNAAHPGSGATEPR
2	sp|Q7LC44|ARC_HUMAN	0.975044	SVGKLESNLDGYVPTSDSQR
2	sp|Q9HCL3|ZFP14_HUMAN	0.97431	LYSFLTQHQR
2	sp|Q99742|NPAS1_HUMAN	0.974187	FAALGAPPWGLR
1	sp|Q6UXB3|LYPD2_HUMAN	0.974167	EIVYPFQGDSTVTK
2	sp|Q96JL9|ZN333_HUMAN	0.974161	NFNLILHQR
2	sp|Q8NAV2|CH058_HUMAN	0.974112	TFMPSLVVKK
2	sp|Q8WTX9|ZDHC1_HUMAN	0.973823	RGLGPPAAAPAR
2	sp|Q9UIL4|KIF25_HUMAN	0.97366	DSIAAVSGVKR
2	sp|O75290|Z780A_HUMAN	0.973549	YHCQLIEHSR
2	sp|Q8N9H9|CA127_HUMAN	0.973353	GSYIEETLSLR
2	sp|Q147U7|SMCO1_HUMAN	0.973116	NQALQDSLLR
2	sp|Q5T1N1|AKND1_HUMAN	0.973012	GTSSSSSYIFQK
2	sp|Q9Y5G8|PCDG5_HUMAN	0.972829	SVDNYYHLLTTR
2	sp|Q9H158|PCDC1_HUMAN	0.97279	VFAQDPDLGK
2	sp|Q9UBM8|MGT4C_HUMAN	0.972405	TQKEWLIIR
2	sp|Q8IYD2|KLD8A_HUMAN	0.972404	AGVAVTALGKR
2	sp|Q8N972|ZN709_HUMAN	0.971769	AFIYHTTFR
2	sp|Q6P9A1|ZN530_HUMAN	0.971733	SFSQSSGFLR
1	sp|Q6NZ63|STEAL_HUMAN	0.971605	EFHYIQVHGR
2	sp|Q14585|ZN345_HUMAN	0.971466	SFSFESALIR
2	sp|Q96GL9|F163A_HUMAN	0.971395	LSFAPTYYKEGGPPSLK
1	sp|Q8IWX5|SGPP2_HUMAN	0.970925	SLQDSQLVAR
2	sp|A6NK59|ASB14_HUMAN	0.970698	ILIPVTDLAAIK
2	sp|Q5VX52|SPAT1_HUMAN	0.970204	LGEFLGEDAIAEK
2	sp|Q9HBV1|POPD3_HUMAN	0.970053	LYLLFAQHR
2	sp|O15482|TEX28_HUMAN	0.969966	FHISLQESYHSLK
2	sp|Q8IYG6|LRC56_HUMAN	0.969918	ASRPWPFSLLVR
2	sp|Q49A92|CH034_HUMAN	0.969733	DFDELNHILQESKK
2	sp|Q6ZMY9|ZN517_HUMAN	0.969539	VLQEDLGRPVGSSAPR
2	sp|Q9UQ07|MOK_HUMAN	0.969361	IHDVIGTPAQK
2	sp|P17658|KCNA6_HUMAN	0.969335	SLTLAAPGEVR
2	sp|Q5T5M9|CCNJ_HUMAN	0.969222	LLIAHDNDVK
2	sp|Q9Y5I2|PCDAA_HUMAN	0.968683	LLDREENPQLK
2	sp|Q9Y5E2|PCDB7_HUMAN	0.968671	YFVAEETER
2	sp|P59826|BPIB3_HUMAN	0.968598	VLLKLLPGFGVQLSLHTK
2	sp|O14921|RGS13_HUMAN	0.968553	EINIDSSTRETIIR
1	sp|P59551|T2R60_HUMAN	0.968533	ALLTTSGFR
2	sp|O94844|RHBT1_HUMAN	0.967923	SADNQEYFER
1	sp|Q7Z3V5|ZN571_HUMAN	0.9677	VAYLTQHEK
2	sp|Q6NXP2|F71F2_HUMAN	0.967687	LLPLKYVELR
2	sp|Q8WZ79|DNS2B_HUMAN	0.967687	THLLTETWQR
2	sp|Q5VX52|SPAT1_HUMAN	0.967647	EELGRDPSLLENTLK
2	sp|Q9H158|PCDC1_HUMAN	0.96723	NGSVPVEIVPR
2	sp|Q9P1Z3|HCN3_HUMAN	0.967149	LPPSGLLAKPPR
2	sp|Q9C0I9|LRC27_HUMAN	0.96711	EKASFLPPVEKPDLSELR
2	sp|Q9UBM8|MGT4C_HUMAN	0.966423	YLTIGLSSVKR
1	sp|A6NJT0|UNC4_HUMAN	0.966207	RSPDAVASPGAPAPAPAPFR
1	sp|Q9P272|K1456_HUMAN	0.965867	EGEEEYGFYSTLGK
2	sp|Q8NDV1|SIA7C_HUMAN	0.965799	THYGYINVK
2	sp|Q8IUX8|EGFL6_HUMAN	0.965641	IQLYQGTDATK
2	sp|Q580R0|CB027_HUMAN	0.96562	VWLELEVAER
2	sp|O00295|TULP2_HUMAN	0.965429	HQEHLVLQFGR
2	sp|Q9P1Z3|HCN3_HUMAN	0.965379	TAQPPRPPVPEPATPR
1	sp|P20264|PO3F3_HUMAN	0.965355	GGAGRDDLHAGTALHHR
2	sp|Q8N393|ZN786_HUMAN	0.965093	VHSGERPFQCPECNR
1	sp|Q96GE5|ZN799_HUMAN	0.964947	AFSASTSLRR
2	sp|Q7Z6Z6|PLPL5_HUMAN	0.964937	WKGGLSLNWK
2	sp|A8MT70|ZBBX_HUMAN	0.964653	VQLEFENQEMEK
2	sp|Q9Y5H5|PCDA9_HUMAN	0.964306	SVGAGVVVGKVR
2	sp|Q86W67|F228A_HUMAN	0.964247	VTVPPFVDPLFQR
2	sp|Q6B0B8|TIGD3_HUMAN	0.96408	EEIGTEDEKGDR
2	sp|Q86XD8|ZFAN4_HUMAN	0.963885	IDFHLHVLR
2	sp|Q96LD1|SGCZ_HUMAN	0.963632	AEPSQDLRLESPTR
1	sp|Q86WI0|LHPL1_HUMAN	0.963367	NPKPVILVESIMR
2	sp|Q8N878|FRMD1_HUMAN	0.962837	EGRPTVILGLALR
2	sp|Q86X67|NUD13_HUMAN	0.962517	KALFQLNAR
2	sp|Q8N878|FRMD1_HUMAN	0.962303	KLEIQLDGLPAAQK
1	sp|Q9NTX9|F217B_HUMAN	0.96225	ARPPTAPGTSGALK
2	sp|O75290|Z780A_HUMAN	0.962144	VFSLPTQLNR
2	sp|Q5SW24|DACT2_HUMAN	0.961951	WQSTVEISAR
2	sp|Q96QS6|KPSH2_HUMAN	0.961937	ILQMVADGIR
1	sp|Q96J86|CYYR1_HUMAN	0.961191	SPPPPYPGNAR
2	sp|O15482|TEX28_HUMAN	0.961016	ILYLSEQLRVEK
2	sp|Q6PP77|XKR2_HUMAN	0.960748	EEQEEPYVSLTR
1	sp|Q2M3X9|ZN674_HUMAN	0.960189	HHLNFLGQNR
2	sp|P17023|ZNF19_HUMAN	0.959794	DVETNIDSESTLIQGISEER
2	sp|Q9Y5E2|PCDB7_HUMAN	0.959698	PSVENFYTLVTEKPLDR
2	sp|Q6B0B8|TIGD3_HUMAN	0.959628	RFQVSQPQISR
2	sp|Q2TBC4|PRIC4_HUMAN	0.959571	GLPGSSPQQENRPGDK
2	sp|Q96JL9|ZN333_HUMAN	0.959448	AFSEPSSLRK
2	sp|P59826|BPIB3_HUMAN	0.95928	VREAPTVTLHNK
2	sp|Q86WK7|AMGO3_HUMAN	0.958968	GLSAVRDFAR
2	sp|Q2TBC4|PRIC4_HUMAN	0.958659	KQEALGQGVAR
2	sp|Q15391|P2Y14_HUMAN	0.958535	AQNDLDISR
1	sp|Q8TCV5|WFDC5_HUMAN	0.958255	LGSCPEDQLR
2	sp|Q8N9H9|CA127_HUMAN	0.958119	GLGPFLQTAKPAR
2	sp|Q8WXB4|ZN606_HUMAN	0.958069	SFNCSSHLIAHRR
2	sp|Q495B1|AKD1A_HUMAN	0.957966	SQLTATSASR
2	sp|Q9Y5G3|PCDGD_HUMAN	0.95795	ESPDGSKYPVLLLEKPLDR
2	sp|Q8N5D6|GBGT1_HUMAN	0.957704	EKPLQPVVWSQYPQPK
1	sp|Q8NCT3|K0895_HUMAN	0.957556	SISHLSSGVLK
2	sp|O14921|RGS13_HUMAN	0.957431	LYKIYIQPQSPR
2	sp|Q6P387|CP046_HUMAN	0.957225	ASLSNALDVLGK
1	sp|Q8NCK7|MOT11_HUMAN	0.957024	SLGLAFPDLAEHFDR
2	sp|Q8IYG6|LRC56_HUMAN	0.956772	RLDPELSLPETQSR
2	sp|Q6PP77|XKR2_HUMAN	0.956366	TRVENSEPPFETEAR
2	sp|Q7RTY3|PRS45_HUMAN	0.956314	AQNPGVYTR
2	sp|Q9BWM5|ZN416_HUMAN	0.956199	HHSAEKPLESDMDK
2	sp|P20853|CP2A7_HUMAN	0.955766	DPSFFSNPQDFNPQHFLDDKGQFK
2	sp|Q8NDV1|SIA7C_HUMAN	0.955639	KVPYHYYEQGR
2	sp|Q49A92|CH034_HUMAN	0.955618	SIAISDELDKETVTFNSSLLR
2	sp|Q8TA94|ZN563_HUMAN	0.955426	HMVVQGGNRPYK
2	sp|Q8N393|ZN786_HUMAN	0.955213	HGGERPFSCSECGR
1	sp|Q8IXT1|DDIAS_HUMAN	0.954836	LSLQSLSDSR
2	sp|Q8NAP8|ZBT8B_HUMAN	0.954696	TFTSHLSQGLRR
2	sp|Q96A84|EMID1_HUMAN	0.954609	SHWGEGLHQLR
1	sp|Q6UXU6|TMM92_HUMAN	0.954476	GPLELPSIIPPER
2	sp|Q9UN71|PCDGG_HUMAN	0.954371	EYSIVLEAR
2	sp|Q7RTY5|PRS48_HUMAN	0.954118	ESSDRDYHSALQEAEVPIIDR
2	sp|Q6ZMY9|ZN517_HUMAN	0.953693	SYTLNEHYR
2	sp|Q6UE05|WBS28_HUMAN	0.952943	DHLYNFLLLK
2	sp|Q6NSI1|AR26L_HUMAN	0.952626	LESIHQVMSEYK
2	sp|Q8N5D6|GBGT1_HUMAN	0.95215	METISQHIAK
1	sp|Q5VT40|FA78B_HUMAN	0.952142	IEETSPIVLR
2	sp|Q8N9Y4|F181A_HUMAN	0.951589	PVVLKPIPTK
2	sp|Q9UK13|ZN221_HUMAN	0.951338	NLLSVGNQPFHQDTFHFLGK
2	sp|Q9BZD7|TMG3_HUMAN	0.951247	YEEIVAANPGADK
2	sp|Q8TA94|ZN563_HUMAN	0.951183	MIWEEQNTEDQYKNPR
2	sp|Q6NSI1|AR26L_HUMAN	0.950782	DELTPFLLAVHEQK
2	sp|Q7Z6Z6|PLPL5_HUMAN	0.95062	TKAQLLGPISPPATR
2	sp|P78334|GBRE_HUMAN	0.950617	ILNTILSNYDHK
2	sp|Q8NAV2|CH058_HUMAN	0.950348	KTFMPSLVVK
2	sp|Q6ZSS3|ZN621_HUMAN	0.950131	VFQGLTPTVKPSPVILTPSSHSS
2	sp|Q8NFN8|GP156_HUMAN	0.95012	KPSLPSDPQDRPGTLEGSK
2	sp|P78334|GBRE_HUMAN	0.949683	WENFKLEINEK
2	sp|Q9BYE4|SPR2G_HUMAN	0.949534	CPPVQPYPPCQQK
2	sp|Q4KMG9|TM52B_HUMAN	0.948832	APDLPPVPEEK
1	sp|Q6ZNG0|ZN620_HUMAN	0.948826	YFIQMADFHR
2	sp|Q96LD1|SGCZ_HUMAN	0.948743	GVQVSAAAGDFK
1	sp|Q8IVC4|ZN584_HUMAN	0.948647	AFALLDHLITHSEERPFR
2	sp|Q6ZWI9|RFPLB_HUMAN	0.948251	YILENHDFR
2	sp|O00295|TULP2_HUMAN	0.948092	EASESTGTNSSAAHNEELSK
2	sp|Q49AA0|ZFP69_HUMAN	0.948063	AFSQSASLSTHQR
2	sp|Q9UIL4|KIF25_HUMAN	0.947988	QARPGSGAVLAFPDDK
2	sp|Q86YR7|MF2L2_HUMAN	0.947203	TSEEPYTETELNSR
2	sp|Q8TCW7|ZPLD1_HUMAN	0.947016	KGPTSLVLNGIR
2	sp|Q86W67|F228A_HUMAN	0.946839	LREWPEPESVSLMEVLAR
2	sp|Q8N7X8|SIGL1_HUMAN	0.94678	KSSLAAQAFVK
1	sp|Q6PG37|ZN790_HUMAN	0.945453	SFIWGSQLTR
2	sp|Q8IZJ4|RGDSR_HUMAN	0.945319	LDSAIPDDLDGNTNKR
2	sp|Q96MI6|PPM1M_HUMAN	0.945053	LLGTLAVSR
2	sp|Q5VXU9|CI084_HUMAN	0.94483	SNIGQNTPFLINIESR
2	sp|Q7Z5M8|AB12B_HUMAN	0.944721	LYEIARNAYR
2	sp|Q8N2I2|ZN619_HUMAN	0.944004	IGDCTDLTVQDHESSTTEREEIAR
2	sp|Q9H6D8|FNDC4_HUMAN	0.943859	GPEQSPQGRPVGTR
2	sp|P52738|ZN140_HUMAN	0.943729	DLFSVSESSGEIK
2	sp|Q8IYD2|KLD8A_HUMAN	0.943066	EAAMGISVTAK
2	sp|P17023|ZNF19_HUMAN	0.94295	AFVGNSPLLR
2	sp|Q9UKP5|ATS6_HUMAN	0.942876	TFPAAQCPEESKPPVR
2	sp|Q8N9Y4|F181A_HUMAN	0.942509	ALAEKEPLK
1	sp|Q2VY69|ZN284_HUMAN	0.94208	SFRCDTCSNSFGQR
2	sp|Q99742|NPAS1_HUMAN	0.941175	GKENLEFFELAK
1	sp|Q86YE8|ZN573_HUMAN	0.94117	GYTTASYFLLHQR
2	sp|Q9UN71|PCDGG_HUMAN	0.941142	SDGSKYPEMVLK
2	sp|Q5T5M9|CCNJ_HUMAN	0.941142	GQLAADIHQALR
2	sp|Q6UWF9|F180A_HUMAN	0.941056	AVLFPAAHRPK
2	sp|Q7RTY3|PRS45_HUMAN	0.940829	EYSVVLGTSK
2	sp|Q96A84|EMID1_HUMAN	0.940553	GPPGPPGPPGPPGPPAPVGPPHAR
2	sp|P48448|AL3B2_HUMAN	0.940382	LKEIHYPPYTDWNQQLLR
2	sp|Q14585|ZN345_HUMAN	0.939995	AFYSGSSLTQHQR
1	sp|Q6UXN7|TO20L_HUMAN	0.939881	LQELFLQEVR
2	sp|Q9C0I9|LRC27_HUMAN	0.939874	MLPVELGSVTTLKALNLR
2	sp|P17039|ZNF30_HUMAN	0.939723	LHVGEKPYKYEK
2	sp|Q3LI61|KR202_HUMAN	0.939707	GYGGYGYGCCRPSCYGR
2	sp|Q8NC38|CA213_HUMAN	0.939465	TQIPEASDSQAAQKPQAHR
2	sp|Q5JVX7|CA141_HUMAN	0.939092	KPLDSVGLLEGDR
2	sp|Q5U5X8|F222A_HUMAN	0.938762	VANSPLSIK
2	sp|P20853|CP2A7_HUMAN	0.938058	IQEESGFLIEAIR
2	sp|Q4KMG9|TM52B_HUMAN	0.937928	QLPPTEKESTR
2	sp|Q3ZCX4|ZN568_HUMAN	0.937845	GLEHNLDLLR
2	sp|Q86XD8|ZFAN4_HUMAN	0.937162	YLHEANPVVNAPK
2	sp|Q49AA0|ZFP69_HUMAN	0.937089	LDLINHPTSYIR
1	sp|Q9Y6R6|Z780B_HUMAN	0.936934	LHLQLSQHEK
2	sp|Q8WZ79|DNS2B_HUMAN	0.936794	ESGETGLEYLYLDSTTR
1	sp|Q6UXA7|CF015_HUMAN	0.93665	YPGGSWGNINR
2	sp|Q86YR7|MF2L2_HUMAN	0.936085	LNLNQLENVTTMER
2	sp|Q96BR6|ZN669_HUMAN	0.935723	HILAHSGYKPYGEK
1	sp|Q6ZMW2|ZN782_HUMAN	0.935573	LLTTEQEISGKPHNR
2	sp|Q3KPI0|CEA21_HUMAN	0.935532	VYESVAQPSIQASSTTVTEK
2	sp|Q9Y5G8|PCDG5_HUMAN	0.935468	VKVNENAAAGTR
2	sp|Q6IF63|O52W1_HUMAN	0.934883	LLETFTFRK
2	sp|Q96DU9|PABP5_HUMAN	0.934564	LKEEFSSFGSISR
2	sp|Q9H106|SIRPD_HUMAN	0.934333	VKEIGDTTKPGNTDFSTR
2	sp|Q96JM4|LRIQ1_HUMAN	0.934232	TGLSTEYEESSEQLIK
1	sp|Q6PIS1|S23A3_HUMAN	0.933285	GLGQGLPSPFTAQEAR
1	sp|P78367|NKX32_HUMAN	0.933223	DAGALGGAEDSLLASPAGTR
2	sp|Q6IF63|O52W1_HUMAN	0.932093	AAAIGRPLHYPVLVTK
2	sp|Q9H106|SIRPD_HUMAN	0.931654	GTQVFVTEQNPRPPK
1	sp|Q96L14|C170L_HUMAN	0.931594	VNPDGEEEDVTVHK
2	sp|Q9NQS5|GPR84_HUMAN	0.931547	AAQALDQYK
2	sp|Q9BWV7|TTLL2_HUMAN	0.930922	FDLSNLQNNYAHLTNSSINK
2	sp|Q8IZJ4|RGDSR_HUMAN	0.930691	LLAEQLTLMDAELFK
2	sp|Q8N9Z0|ZN610_HUMAN	0.930588	VFSLLSYLAR
2	sp|Q3SXZ7|TTLL9_HUMAN	0.929958	YIENPYLIGGR
2	sp|Q9Y5H5|PCDA9_HUMAN	0.929933	MRGTDGAVSEMVLR
2	sp|Q8NC38|CA213_HUMAN	0.929928	SLRPGVQEDSR
1	sp|A8MQB3|CQ051_HUMAN	0.929907	APTAWVRPPCPVWASR
2	sp|Q9UKP5|ATS6_HUMAN	0.929672	LDDNSIVQNNYCDPDSKPPENQR
1	sp|P56555|DSCR4_HUMAN	0.929469	IFTPDSDAASPALHSTSPLPDPASASPLHR
2	sp|Q96BR6|ZN669_HUMAN	0.929335	AFTVSGSCLIHER
1	sp|Q5PT55|NTCP5_HUMAN	0.929039	TEETILVSSSYENK
2	sp|Q08708|CLM6_HUMAN	0.928669	TLNKFWCRPPQILR
2	sp|Q13398|ZN211_HUMAN	0.928458	FLHQDATQTGEKPNNSNK
1	sp|Q16534|HLF_HUMAN	0.928048	VFIPDDLKDDK
2	sp|P59536|T2R41_HUMAN	0.927897	SVFSQLLLLAR
2	sp|Q13398|ZN211_HUMAN	0.927641	SFSQIYSLNSHR
1	sp|Q6ZV77|CI139_HUMAN	0.927389	LAGSLATDLSR
2	sp|O95156|NXPH2_HUMAN	0.927241	VVEFEVSPQSTLETKESK
2	sp|Q5VW00|DC122_HUMAN	0.927085	GPAGLQGFEGELR
2	sp|Q147U7|SMCO1_HUMAN	0.926956	ELDFTKDNLMQK
1	sp|Q8N782|ZN525_HUMAN	0.926595	TFSQELSLTCHCR
2	sp|A6NK59|ASB14_HUMAN	0.926204	VNPLHFPSALQYTLK
2	sp|O15442|MPPD1_HUMAN	0.924927	TDPIQMPYGDVLIHAGDFTELGLPSEVKK
2	sp|Q9Y2T5|GPR52_HUMAN	0.9249	ILNMSSGIVNVSER
2	sp|Q96MI6|PPM1M_HUMAN	0.924869	SFLPGNQEDPHR
2	sp|Q6ZSS3|ZN621_HUMAN	0.924511	GISQGGESWIK
2	sp|P0C860|MS3L2_HUMAN	0.924279	AEPQAVQSLR
1	sp|Q4W5P6|TM155_HUMAN	0.924167	STPQEEGGSPQR
2	sp|Q9BYE4|SPR2G_HUMAN	0.92376	CPEPYLPPPCPPEHCPPPPCQDK
2	sp|P0DMQ5|INAM2_HUMAN	0.923419	EAPRDVPPLQAAR
2	sp|Q96DU9|PABP5_HUMAN	0.922075	SPLGYGYVNFR
2	sp|Q6ZVW7|I17EL_HUMAN	0.92179	ASGSPDYYLR
2	sp|Q9Y5G3|PCDGD_HUMAN	0.921672	LYTINPNQYFSLSTKESPDGSK
2	sp|Q08708|CLM6_HUMAN	0.921609	LPVHTWPSVTR
2	sp|Q8NAP8|ZBT8B_HUMAN	0.919939	DSLGGGSADSNLSTPPK
1	sp|H7BZ55|CRCC2_HUMAN	0.917777	IREIVAGSLSEEPPQAGVQEPTATVAR
2	sp|A2RU54|HMX2_HUMAN	0.91776	TPFLSPSHSDFK
1	sp|Q9H1Z8|AUGN_HUMAN	0.917758	HYDEDSAIGPR
1	sp|O60809|PRA10_HUMAN	0.916679	IYPDSIQELEVWKK
2	sp|Q8NBF1|GLIS1_HUMAN	0.916223	DGLGPGLLSPIVSPLK
2	sp|Q5JRV8|T255A_HUMAN	0.915312	EAEEVISSSTK
1	sp|Q9NUC0|SRTD4_HUMAN	0.915106	FIDDPEVYLRR
1	sp|Q96P15|SPB11_HUMAN	0.913909	VLHFSHTVDSLKPGFK
2	sp|P52738|ZN140_HUMAN	0.912167	THTLDNPYEYENSFNYHSFLTEHQ
1	sp|Q86XJ0|CAHM3_HUMAN	0.912128	APTLALGTR
1	sp|Q9BQ87|TBL1Y_HUMAN	0.911446	AATMTPAAISQQNPPK
1	sp|Q5T0J3|CA220_HUMAN	0.910908	LSFHALNQK
2	sp|Q5SW24|DACT2_HUMAN	0.910442	SPSPASGHFAHPSFAASLK
2	sp|O15442|MPPD1_HUMAN	0.909801	FNEWLGSLPYEYK
1	sp|Q8NE18|NSUN7_HUMAN	0.908588	SLSESEDQSFQR
1	sp|Q8NAJ2|CI106_HUMAN	0.90855	SSLVPSPSSSAHSGFR
2	sp|Q05901|ACHB3_HUMAN	0.907545	DFFDNGEWEILNAK
2	sp|Q5VW00|DC122_HUMAN	0.907469	APAVEAGAGSSSSQGLAAADGEGPLLPK
1	sp|Q9UIG5|PS1C1_HUMAN	0.907119	LQQPQPLPPPSGIHLSASR
2	sp|Q2M3C6|TM266_HUMAN	0.905345	LEMEMVIQQYEK
2	sp|Q9H3Y0|CRSPL_HUMAN	0.904312	YVGQNLSIHSGQYR
1	sp|Q9Y5H8|PCDA3_HUMAN	0.904022	NLFISESRQPGSR
1	sp|Q8NC01|CLC1A_HUMAN	0.903982	LAGSLQHVAEK
2	sp|Q8WXB4|ZN606_HUMAN	0.903972	TVYQSIQPIYPAR
2	sp|Q5JNZ3|ZN311_HUMAN	0.903776	LENQWETSIR
2	sp|A2RU54|HMX2_HUMAN	0.903453	LLPAGSPSPGSERPR
2	sp|O94844|RHBT1_HUMAN	0.901694	MDASVQPGPFR
1	sp|Q3SYA9|P12L1_HUMAN	0.901187	VAEIAPGQTLALR
2	sp|Q7Z5M8|AB12B_HUMAN	0.900964	DKIIFPNDENVK
1	sp|O95838|GLP2R_HUMAN	0.900905	DVVFYNSYSK
2	sp|Q6ZWI9|RFPLB_HUMAN	0.900884	AGAIHANTHLER
2	sp|Q3LI61|KR202_HUMAN	0.900455	CYYSNYYGGLR
1	sp|Q8NA42|ZN383_HUMAN	0.899848	AFSYCSNLIDHQR
2	sp|Q86T23|CROL1_HUMAN	0.898634	MELELSVTKLR
1	sp|Q8N8Z8|ZN441_HUMAN	0.897915	AFSDFYYFR
2	sp|Q8IVF6|AN18A_HUMAN	0.897785	TLALGSVQLDLR
2	sp|Q8NFQ6|BPIFC_HUMAN	0.897439	FENILSSILHFGVLPLANAK
1	sp|Q96FV3|TSN17_HUMAN	0.897069	LELEQQGFIHTK
2	sp|Q2M3C6|TM266_HUMAN	0.896647	ALDPAPLARPSPAGSAQTSPELEHR
2	sp|P57058|HUNK_HUMAN	0.895697	NSDVINTVLSNR
2	sp|Q6P9A1|ZN530_HUMAN	0.894887	FHVSGKPFTFGEVGR
1	sp|Q9Y2P0|ZN835_HUMAN	0.894808	AFSFSSALIR
2	sp|Q99457|NP1L3_HUMAN	0.892568	TTATGEIEIQPR
2	sp|P17039|ZNF30_HUMAN	0.891412	SKPHVIALLEQWKEPEVTVR
2	sp|Q8NFQ6|BPIFC_HUMAN	0.891292	ALNANLSTLEVLTK
1	sp|Q5VTA0|PRA17_HUMAN	0.891252	VYPDSIQELEIK
1	sp|Q16589|CCNG2_HUMAN	0.890804	IVEEDCNIPSTHDVIR
2	sp|P57058|HUNK_HUMAN	0.890627	IENLLLDEDNNIK
2	sp|Q580R0|CB027_HUMAN	0.89045	PGFAIWAPLPHWR
1	sp|Q9Y574|ASB4_HUMAN	0.890418	DDDFKSPLHK
2	sp|A8MT70|ZBBX_HUMAN	0.889219	LVNQSYMMSQNK
1	sp|Q5T5D7|ZN684_HUMAN	0.889118	TFTWNSSFNQHVK
1	sp|Q8N1V8|CJ085_HUMAN	0.886623	VPGVRPASTFFPQVLR
2	sp|Q86X67|NUD13_HUMAN	0.886263	LAISHQLIK
2	sp|Q86T23|CROL1_HUMAN	0.885536	AEAGRMELELSVTK
2	sp|Q6UWF9|F180A_HUMAN	0.885071	TVLTLAYTAYR
2	sp|Q9BWV7|TTLL2_HUMAN	0.885038	VDETTPAVVQSVLLER
1	sp|Q6ZMV5|SMEK3_HUMAN	0.884119	FQDPAGCQDIWK
1	sp|O43448|KCAB3_HUMAN	0.882404	LQLGYVDIVFANR
1	sp|Q32Q52|CL074_HUMAN	0.882042	YLPPELQPVNEGSLHQASLR
1	sp|Q96LM9|CT173_HUMAN	0.881967	KLSDLVWTSDALSDK
1	sp|Q8N859|ZN713_HUMAN	0.881458	YLGQVTLTHK
2	sp|Q3ZCX4|ZN568_HUMAN	0.88121	IFPLSSDIVTSR
2	sp|Q9H3W5|LRRN3_HUMAN	0.880378	VYNLTHLNPSTEYK
1	sp|Q8NEE6|FXL13_HUMAN	0.879963	SSSEVFLVDETLK
2	sp|Q86T29|ZN605_HUMAN	0.878874	AFAWKPQLLR
1	sp|A8MX76|CAN14_HUMAN	0.875807	VVPLNQSFTEK
2	sp|O95567|CV031_HUMAN	0.874994	DPSIPIYGLR
2	sp|Q9HBV1|POPD3_HUMAN	0.872863	RSPLTQHFQNSR
1	sp|Q96F83|CN079_HUMAN	0.872638	LSDDSLEWR
2	sp|O95567|CV031_HUMAN	0.872466	KQPGVHEEPVLK
2	sp|Q8N6Y1|PCD20_HUMAN	0.870055	ELEPVNTPIAFFTIR
2	sp|Q16445|GBRA6_HUMAN	0.868592	SEIIYTWKK
2	sp|Q9NVL8|CN105_HUMAN	0.868443	NDDHDLLTMLPDEILNR
2	sp|Q50LG9|LRC24_HUMAN	0.868337	LLELALTSNR
1	sp|Q6P474|PDXD2_HUMAN	0.867995	HDPALTLVAGLISNKPTDK
1	sp|Q96S79|RSLAB_HUMAN	0.867976	VIGTSETPIIIVGNKR
2	sp|Q9BZD7|TMG3_HUMAN	0.86709	LESTLYLPELSLSR
2	sp|Q7L0X2|ERIP6_HUMAN	0.865718	EESSNLGINFKDEEEETSPK
1	sp|Q8TB68|PRR7_HUMAN	0.865086	LPVSIPLFGR
1	sp|Q8TAF7|ZN461_HUMAN	0.864525	LQLNLHQTLHTGEK
1	sp|P15621|ZNF44_HUMAN	0.864434	AFSSLSSFNR
2	sp|Q16445|GBRA6_HUMAN	0.864233	ATEPLEAEIVLHPDSKYHLK
2	sp|Q5VXU9|CI084_HUMAN	0.863787	ELPSVPSLDLFR
1	sp|Q9UF02|CCG5_HUMAN	0.863603	MSLHSGLWR
2	sp|Q17RP2|TIGD6_HUMAN	0.863555	VTITEAISSVQK
2	sp|Q9HBT7|ZN287_HUMAN	0.863219	ATFNHVSYGIVHRK
1	sp|Q7RTU0|TCF24_HUMAN	0.863136	GDGYLHPVK
2	sp|Q7L0X2|ERIP6_HUMAN	0.862084	LPNPEEIPILR
1	sp|Q9Y5R2|MMP24_HUMAN	0.860953	IYGPPAEPLEPTRPLPTLPVRR
2	sp|Q8IVF6|AN18A_HUMAN	0.859448	AVQEIEKLEEIHLQK
1	sp|Q52WX2|SBK1_HUMAN	0.858344	VSGTIPYTAPEVCQAGR
2	sp|Q3KNW1|SNAI3_HUMAN	0.857834	DKEAPSVPGDLPQPWDR
2	sp|Q9NQS5|GPR84_HUMAN	0.854605	APDSSSEFGK
1	sp|Q8N431|RGF1C_HUMAN	0.854189	MHQLLQALHQK
2	sp|Q96GL9|F163A_HUMAN	0.853759	SGTEVADEEEEREHDLPTHPR
2	sp|A6NFX1|MFS2B_HUMAN	0.853217	VSGAAADPVAGFFINR
2	sp|Q96JF6|ZN594_HUMAN	0.851756	TFSQDEELRGEQK
2	sp|Q96JF6|ZN594_HUMAN	0.850493	LFIWRTAFLK
2	sp|Q96PL2|TECTB_HUMAN	0.849181	ATFQFNAFRFQNIPK
1	sp|Q96NG8|ZN582_HUMAN	0.84671	TLSHDSTTVQPQR
1	sp|Q9HBJ0|PLAC1_HUMAN	0.84606	FVIPVSCAAPQK
2	sp|Q8N6Y1|PCD20_HUMAN	0.843021	ESVATVALTVLDK
1	sp|Q12952|FOXL1_HUMAN	0.842909	TGDGPGSPLRPASR
2	sp|Q8IZS7|CLCL1_HUMAN	0.842856	SVSFNFSTVHK
2	sp|Q8N9Z0|ZN610_HUMAN	0.841856	ISSSFTTHIFNK
2	sp|Q9HBT7|ZN287_HUMAN	0.836854	TFTQSTNLIQHQR
2	sp|Q8IZS7|CLCL1_HUMAN	0.836203	TEHIGFVIYSWR
2	sp|Q50LG9|LRC24_HUMAN	0.835837	PAGSEPRPEAGSMAFR
1	sp|Q8NB42|ZN527_HUMAN	0.835672	DVALDFSQEEWEWLKPSQK
1	sp|P22003|BMP5_HUMAN	0.834956	MSSVGDYNTSEQK
2	sp|Q3KNW1|SNAI3_HUMAN	0.833508	DSLNHLNLPPLLVLPTR
2	sp|Q8WTX9|ZDHC1_HUMAN	0.832169	RAWAAPLWPPR
1	sp|Q6R2W3|SCND3_HUMAN	0.829711	VFPALAGQAPEEQGEIIK
2	sp|P0DMQ5|INAM2_HUMAN	0.828645	GPDEDEEETAAAPGSR
2	sp|Q8N7X8|SIGL1_HUMAN	0.828374	PEEPGKPVVATFSESR
2	sp|Q6NXP2|F71F2_HUMAN	0.828292	IPSPVASPINLNIPMR
2	sp|Q86WN2|IFNE_HUMAN	0.82513	NFLLPQKSLSPQQYQK
1	sp|Q9GZW8|MS4A7_HUMAN	0.824886	LLQSQTMGVSHSFTPK
1	sp|Q8N8J6|ZN615_HUMAN	0.824408	LERGEETCTTEDEIYSR
1	sp|Q8N412|STPG2_HUMAN	0.824336	TSYYENVNIK
1	sp|Q99440|CD006_HUMAN	0.824052	KNFYLLLSIGHYGR
2	sp|Q9NVL8|CN105_HUMAN	0.824045	EVETPSAGR
1	sp|O75437|ZN254_HUMAN	0.82311	IHTGEQPYKWEK
2	sp|Q9HCL3|ZFP14_HUMAN	0.820414	AFTVLQELTQHQR
2	sp|Q96LI9|CX058_HUMAN	0.819907	SFFDEAPAFSGGR
1	sp|Q8N6L7|TM252_HUMAN	0.818918	ESIAGLVVTAISEDAQR
2	sp|Q8NEQ6|CA064_HUMAN	0.818337	GTIRETGLETSSGGK
2	sp|Q9UK13|ZN221_HUMAN	0.817966	LSISHVQQKPYR
2	sp|Q5JVX7|CA141_HUMAN	0.817507	SNLRPFFIQTNVK
1	sp|P56880|CLD20_HUMAN	0.815637	EIIANFLDLTVPESNK
2	sp|P0C860|MS3L2_HUMAN	0.812704	SSSPTLTPSQEGSPVFAGFEGR
1	sp|Q96HH4|TM169_HUMAN	0.810137	YVTLTGTITR
2	sp|Q7Z3E1|PARPT_HUMAN	0.80985	WQSVFNDSQEHLER
1	sp|Q9UQ74|PSG8_HUMAN	0.807792	GVTGHFTFTLYLETPKPSISSSK
1	sp|Q9H7R5|ZN665_HUMAN	0.80696	VFSQPSNLAGHQR
1	sp|Q7Z769|S35E3_HUMAN	0.806601	AMTTPVIIAIQTFCYQK
1	sp|Q6PEY0|CXB7_HUMAN	0.805539	LYDGFSVPYLIK
1	sp|Q8WWF1|CA054_HUMAN	0.80464	LDKDITEAIETTISLETAR
2	sp|Q8NBF1|GLIS1_HUMAN	0.803389	SSQTSLVTCVNGLR
1	sp|Q03936|ZNF92_HUMAN	0.801168	AFNQFSILNK
1	sp|Q9UC06|ZNF70_HUMAN	0.799543	FGETFAFENR
2	sp|Q05901|ACHB3_HUMAN	0.798774	KEHFISQVVQDWK
1	sp|O00624|NPT3_HUMAN	0.79877	EKEHILSSLAQQPSSPGR
2	sp|Q7Z3E1|PARPT_HUMAN	0.794007	SLRPILNTLLESGSLDGVFR
1	sp|Q3MIS6|ZN528_HUMAN	0.793306	NNFDHAPLLPQEQK
1	sp|Q309B1|TR16L_HUMAN	0.788561	EQFLQYVHDITFDPDTAHKYLR
2	sp|Q8N972|ZN709_HUMAN	0.784306	ALSCPTSFR
2	sp|Q6TDP4|KLH17_HUMAN	0.78339	AGAWESVAPMNIR
2	sp|Q8N2I2|ZN619_HUMAN	0.778438	KLEESSVSTHLITK
2	sp|Q96LI9|CX058_HUMAN	0.778035	FLLQRPVTQEIHK
2	sp|P59536|T2R41_HUMAN	0.776527	IETYYFPSLK
2	sp|Q9H3W5|LRRN3_HUMAN	0.774428	RGDFSNMLHLK
1	sp|Q8IVW1|ARL17_HUMAN	0.760431	NNTFAVWDVGSHFK
2	sp|Q8WV48|CC107_HUMAN	0.756684	LWTIHELLQDSKPDK
2	sp|Q8NEQ6|CA064_HUMAN	0.753846	SSTWGTVKDSLK
1	sp|Q68CJ6|SLIP_HUMAN	0.752495	DVFGQEPHPVEDDLYK
1	sp|Q8N4W6|DJC22_HUMAN	0.750962	LYEFVHSFQDEK
2	sp|Q6TDP4|KLH17_HUMAN	0.750353	DFLLGHVDAESLVR
2	sp|P17658|KCNA6_HUMAN	0.748634	ATDNGLGKPDFPEANR
2	sp|Q6UE05|WBS28_HUMAN	0.747534	INLFNHWVSGLAQEAR
2	sp|P48448|AL3B2_HUMAN	0.742706	QEKPLALYAFSNSSQVVNQMLER
1	sp|P17025|ZN182_HUMAN	0.740321	LFFHTEYEK
1	sp|Q9UJQ7|SCP2D_HUMAN	0.738976	KVNAVFQLDITK
1	sp|Q5M9Q1|NKAPL_HUMAN	0.738662	EGLRPPWSELDVGALYPFSR
2	sp|Q7RTY5|PRS48_HUMAN	0.737745	SLPGVYTNVIYYQK
2	sp|Q96JM4|LRIQ1_HUMAN	0.734594	QFQEEEEKR
2	sp|A6NFX1|MFS2B_HUMAN	0.731745	GSPQPEPHAPEPGPGSAK
2	sp|Q5JNZ3|ZN311_HUMAN	0.731052	HQVWSTHELDGSRK
2	sp|Q6ZVW7|I17EL_HUMAN	0.730876	KLQQSSQLVHR
2	sp|Q9BRU2|TCAL7_HUMAN	0.726707	HFKDEEMTR
2	sp|Q15391|P2Y14_HUMAN	0.721256	IVKPLWTSFIQSVSYSK
2	sp|Q96PL2|TECTB_HUMAN	0.705576	EAPFVLEASEIGSDLFAGVEAK
2	sp|Q9BRU2|TCAL7_HUMAN	0.704869	LLQSLEEFKEDIDYR
1	sp|P52742|ZN135_HUMAN	0.700262	TFNQIAPLIQHQR
